# Supplementary material for: 4-Ethyl­anilinium 2-carb­oxy­acetate
Source: Acta Crystallogr Sect E Struct Rep Online. 2010 Jul 31;66(Pt 8):o2160. doi: 10.1107/S1600536810029648 (PMC3007306; doi:10.1107/S1600536810029648)
Supplement: Supplementary file 2 [file e-66-o2160-Isup2.hkl]

# 
# h,k,l, Fc-squared, Fo-squared, sigma(Fo-squared) and status flag 
# 
data_I
_shelx_title ' a in P2(1)/c' 
_shelx_refln_list_code          4 
_shelx_F_calc_maximum      145.35 
_exptl_crystal_F_000       480.00 
_reflns_d_resolution_high  0.7701 
 
loop_ 
 _symmetry_equiv_pos_as_xyz 
 'x, y, z' 
 '-x, y+1/2, -z+1/2' 
 '-x, -y, -z' 
 'x, -y-1/2, z-1/2' 
 
_cell_length_a    13.4390 
_cell_length_b     9.2914 
_cell_length_c     8.8827 
_cell_angle_alpha  90.000 
_cell_angle_beta   99.177 
_cell_angle_gamma  90.000 
 
_shelx_F_squared_multiplier     1.000 
 
loop_ 
 _refln_index_h 
 _refln_index_k 
 _refln_index_l 
 _refln_F_squared_calc 
 _refln_F_squared_meas 
 _refln_F_squared_sigma 
 _refln_observed_status 
   2   0   0     1911.11     2062.24     29.64 o 
   3   0   0        5.54        6.67      2.07 o 
   4   0   0     4686.02     4881.27     93.02 o 
   5   0   0      399.60      416.67     34.58 o 
   6   0   0       61.62       65.80     12.82 o 
   7   0   0     1062.01     1134.25     29.09 o 
   8   0   0      891.38      969.79     27.13 o 
   9   0   0       66.16       64.22      7.16 o 
  10   0   0       24.56       27.48      3.03 o 
  11   0   0       68.46       61.58     11.06 o 
  12   0   0      179.40      180.86      9.64 o 
  13   0   0       93.76      111.16      7.67 o 
  14   0   0       13.35        6.76      5.47 o 
  15   0   0       32.39       38.67      5.04 o 
  16   0   0        7.14        9.19      3.62 o 
  17   0   0        8.81        9.46      6.84 o 
   2   1   0     2426.12     2596.94     20.14 o 
   3   1   0     3226.88     3237.75     33.69 o 
   4   1   0      472.67      457.30      5.78 o 
   5   1   0        2.95       -0.46      0.46 o 
   6   1   0      116.64      121.80      3.63 o 
   7   1   0       44.76       39.01      1.57 o 
   8   1   0      970.86     1061.72     18.23 o 
   9   1   0       70.24       76.88      2.76 o 
  10   1   0      253.40      254.13      7.64 o 
  11   1   0      159.83      199.62      7.74 o 
  12   1   0       25.14       21.59      2.34 o 
  13   1   0        4.32        8.15      3.39 o 
  14   1   0        1.03        1.44      1.29 o 
  15   1   0        1.53        3.81      2.05 o 
  16   1   0        2.85        4.31      2.73 o 
  17   1   0       33.23       28.26      5.51 o 
   0   2   0     3557.56     2989.36     18.95 o 
   1   2   0     2967.20     2810.98     13.04 o 
   2   2   0        3.58       11.25      1.38 o 
   3   2   0      298.48      215.87      7.38 o 
   4   2   0      216.80      245.98      4.07 o 
   5   2   0      196.79      177.09      3.04 o 
   6   2   0       26.27       44.82      1.52 o 
   7   2   0       30.45       31.03      1.56 o 
   8   2   0      223.96      244.91      5.53 o 
   9   2   0        7.20        5.35      1.50 o 
  10   2   0        4.41        4.69      1.40 o 
  11   2   0       86.58       88.79      4.16 o 
  12   2   0       76.48       75.58      3.60 o 
  13   2   0        0.53       -0.17      0.92 o 
  14   2   0        0.71        2.18      1.41 o 
  15   2   0        0.79        0.79      1.64 o 
  16   2   0        2.94        3.19      2.54 o 
   1   3   0       23.02       16.11      1.31 o 
   2   3   0     3203.07     3106.47     23.24 o 
   3   3   0        4.08        2.57      0.73 o 
   4   3   0      159.56      172.35      4.42 o 
   5   3   0      474.25      544.18      8.37 o 
   6   3   0      144.27      143.46      3.63 o 
   7   3   0      272.23      245.67      6.25 o 
   8   3   0      389.84      368.18     14.38 o 
   9   3   0        2.59        3.99      0.97 o 
  10   3   0       31.09       33.63      3.19 o 
  11   3   0      987.58      983.58     26.60 o 
  12   3   0        0.08       -1.41      1.51 o 
  13   3   0        2.91        2.34      1.11 o 
  14   3   0       32.30       31.11      2.85 o 
  15   3   0       28.00       26.19      3.79 o 
  16   3   0        3.41        3.77      3.42 o 
   0   4   0     2142.06     1913.92     19.84 o 
   1   4   0     1453.47     1395.52     17.07 o 
   2   4   0        0.64        1.26      0.51 o 
   3   4   0     1177.89     1286.74     13.97 o 
   4   4   0       67.04       67.56      2.23 o 
   5   4   0      138.58      147.35      2.69 o 
   6   4   0      340.10      375.01      6.36 o 
   7   4   0       98.13       85.66      2.76 o 
   8   4   0       29.70       36.96      1.86 o 
   9   4   0       24.42       25.43      1.72 o 
  10   4   0       55.94       57.14      2.66 o 
  11   4   0       26.59       23.01      2.52 o 
  12   4   0        2.90        0.79      1.02 o 
  13   4   0       39.05       33.74      2.89 o 
  14   4   0        6.30        2.23      1.85 o 
  15   4   0        6.99        9.20      3.25 o 
  16   4   0        3.49       12.83     10.15 o 
   1   5   0       73.77       49.54      1.24 o 
   2   5   0       81.73      127.01      2.62 o 
   3   5   0       13.47       17.78      1.08 o 
   4   5   0      121.12      161.48      4.45 o 
   5   5   0       20.93       24.02      1.45 o 
   6   5   0      305.78      299.37      5.55 o 
   7   5   0      246.14      201.80      4.41 o 
   8   5   0      146.08      131.61      6.44 o 
   9   5   0      112.82       94.46      3.74 o 
  10   5   0      250.34      250.25      6.34 o 
  11   5   0        1.17        2.36      1.24 o 
  12   5   0        1.80        9.72      3.02 o 
  13   5   0        1.74        2.53      1.52 o 
  14   5   0        6.44        3.52      1.77 o 
  15   5   0       59.57       57.26      7.86 o 
   0   6   0      315.43      308.46     11.04 o 
   1   6   0       39.19       33.40      2.14 o 
   2   6   0       63.21       56.29      1.93 o 
   3   6   0      135.79      160.73      3.84 o 
   4   6   0       73.37       81.28      4.43 o 
   5   6   0        9.60        7.57      1.23 o 
   6   6   0        0.19        1.56      1.04 o 
   7   6   0        0.40        0.55      0.68 o 
   8   6   0      197.21      192.36      5.05 o 
   9   6   0       11.88       14.24      1.44 o 
  10   6   0       61.03       63.62      2.90 o 
  11   6   0      362.53      330.02      9.74 o 
  12   6   0        7.50       10.42      3.65 o 
  13   6   0        0.46        1.77      1.73 o 
  14   6   0       18.63       22.31      3.35 o 
   1   7   0        2.36        1.45      1.39 o 
   2   7   0      117.61      110.98      4.30 o 
   3   7   0      393.11      351.31      7.31 o 
   4   7   0      201.86      175.09      4.64 o 
   5   7   0       67.00       57.21      2.61 o 
   6   7   0        3.71        8.92      2.39 o 
   7   7   0      242.84      216.86      6.50 o 
   8   7   0      240.75      239.22      7.56 o 
   9   7   0      405.42      366.13     10.58 o 
  10   7   0       48.04       42.32      3.13 o 
  11   7   0       59.96       50.89      3.47 o 
  12   7   0       30.16       35.56      3.71 o 
  13   7   0       35.73       36.42      3.91 o 
  14   7   0        7.31       10.18      5.84 o 
   0   8   0      528.84      522.19     21.17 o 
   1   8   0      976.10      955.42     25.30 o 
   2   8   0       15.79       17.05      2.33 o 
   3   8   0      250.00      246.47      8.65 o 
   4   8   0      350.41      338.07     11.17 o 
   5   8   0      493.94      489.86     11.61 o 
   6   8   0       81.36       82.97      3.65 o 
   7   8   0       12.26       16.31      2.03 o 
   8   8   0        7.80        9.51      2.37 o 
   9   8   0        1.01        0.62      1.40 o 
  10   8   0        4.74        5.04      2.27 o 
  11   8   0        0.58       -1.35      1.72 o 
  12   8   0        0.25        1.27      1.93 o 
   1   9   0       25.18       25.24      2.76 o 
   2   9   0        2.21        0.71      1.40 o 
   3   9   0      212.81      208.90      8.24 o 
   4   9   0        9.02       13.98      2.68 o 
   5   9   0       15.93       20.59      2.59 o 
   6   9   0       69.72       71.43      4.75 o 
   7   9   0        0.04        1.32      2.27 o 
   8   9   0       18.12       19.89      3.17 o 
   9   9   0        3.05        8.71      3.90 o 
  10   9   0        0.32        2.34      2.35 o 
  11   9   0        1.39        1.44      2.34 o 
   0  10   0        8.00       12.91      4.76 o 
   1  10   0       13.41       18.99      2.81 o 
   2  10   0      141.89      143.80      7.18 o 
   3  10   0       55.32       62.11      4.98 o 
   4  10   0       20.90       24.47      3.23 o 
   5  10   0        1.34        3.78      2.26 o 
   6  10   0       23.77       28.13      4.51 o 
   7  10   0        1.90        1.03      1.90 o 
   8  10   0       18.10       18.53      3.14 o 
   9  10   0       62.87       64.49      6.34 o 
   1  11   0        4.55        4.35      2.36 o 
   2  11   0       23.19       34.31      3.64 o 
   3  11   0       10.92       14.91      3.17 o 
   4  11   0        9.32       14.94      4.02 o 
   5  11   0       16.78       21.82      3.81 o 
   6  11   0       26.02       39.14      4.56 o 
   7  11   0        3.25        2.24      2.27 o 
   0  12   0       54.23       52.67      8.35 o 
   1  12   0       19.34       24.23      3.82 o 
 -17   1   1        1.56        0.69      3.83 o 
 -16   1   1        7.42       17.73      8.10 o 
 -15   1   1        0.38        2.10      1.87 o 
 -14   1   1       20.64       28.31      4.61 o 
 -13   1   1        5.50        6.29      1.58 o 
 -12   1   1      377.44      373.11      7.86 o 
 -11   1   1      135.30      135.66      4.47 o 
 -10   1   1      243.52      256.89      6.06 o 
  -9   1   1        6.67        8.43      1.44 o 
  -8   1   1       71.17       72.24      2.42 o 
  -7   1   1       22.97       24.16      1.41 o 
  -6   1   1     4215.70     4605.30     56.37 o 
  -5   1   1     3729.04     3952.38     43.22 o 
  -4   1   1     4614.72     4968.72     57.45 o 
  -3   1   1     1040.43     1118.39      7.78 o 
  -2   1   1       25.37       33.06      0.53 o 
  -1   1   1      255.25      238.65      2.74 o 
   0   1   1       11.98       18.84      0.35 o 
   1   1   1       27.05       25.57      0.39 o 
   2   1   1      470.80      513.71      9.40 o 
   3   1   1      105.80      120.79      1.48 o 
   4   1   1        9.23       16.42      0.92 o 
   5   1   1       12.38       10.91      0.64 o 
   6   1   1      107.29      101.15      1.97 o 
   7   1   1      204.69      223.88      3.98 o 
   8   1   1       17.09       24.51      1.92 o 
   9   1   1      399.49      404.39      7.66 o 
  10   1   1       62.96       68.27      2.65 o 
  11   1   1        0.24        1.68      1.77 o 
  12   1   1        5.61       10.25      1.41 o 
  13   1   1      223.44      224.14      8.40 o 
  14   1   1      139.25      128.70      4.69 o 
  15   1   1        0.00        0.23      1.88 o 
  16   1   1        0.01       -0.32      2.64 o 
 -17   2   1        1.18       -1.32      3.56 o 
 -16   2   1        0.22        2.52      2.19 o 
 -15   2   1        5.91        8.80      3.37 o 
 -14   2   1       86.62       76.79      5.54 o 
 -13   2   1        5.87        5.75      2.00 o 
 -12   2   1       90.88       80.32      3.45 o 
 -11   2   1      183.40      178.82      4.31 o 
 -10   2   1       27.66       30.35      1.63 o 
  -9   2   1       80.22       88.97      2.66 o 
  -8   2   1      554.91      571.79      9.27 o 
  -7   2   1       90.44      111.70      2.26 o 
  -6   2   1       38.81       36.68      1.11 o 
  -5   2   1       73.87       78.79      1.44 o 
  -4   2   1        4.97       12.85      0.72 o 
  -3   2   1       13.40        3.85      0.53 o 
  -2   2   1      638.37      659.44      6.85 o 
  -1   2   1      145.76      193.97      2.30 o 
   0   2   1      520.97      492.89      4.80 o 
   1   2   1      164.60      125.49      1.48 o 
   2   2   1      676.63      783.29      8.62 o 
   3   2   1       68.66       79.91      1.46 o 
   4   2   1     1446.39     1573.24     18.20 o 
   5   2   1       86.98      113.02      2.17 o 
   6   2   1     1240.99     1299.13     17.92 o 
   7   2   1       45.49       50.12      1.73 o 
   8   2   1      250.72      248.08      4.90 o 
   9   2   1      236.69      252.15      5.46 o 
  10   2   1        4.05        3.74      1.23 o 
  11   2   1      604.10      575.01     12.33 o 
  12   2   1       80.36       78.49      3.24 o 
  13   2   1       16.89       19.13      1.94 o 
  14   2   1      132.40      130.34      5.47 o 
  15   2   1        2.38        3.66      2.56 o 
  16   2   1        1.71        3.56      3.42 o 
 -16   3   1        1.80        2.81      2.22 o 
 -15   3   1        0.52        0.73      1.84 o 
 -14   3   1       20.26       18.01      2.36 o 
 -13   3   1        4.25        2.94      2.11 o 
 -12   3   1      287.77      277.14      8.21 o 
 -11   3   1      544.54      528.90     12.54 o 
 -10   3   1        2.84        9.03      1.62 o 
  -9   3   1       62.34       60.36      2.51 o 
  -8   3   1       33.52       37.81      1.58 o 
  -7   3   1       15.77       22.59      1.13 o 
  -6   3   1      426.52      424.95      8.41 o 
  -5   3   1        2.83        6.76      1.35 o 
  -4   3   1      560.51      610.89      8.20 o 
  -3   3   1       61.03       42.60      1.45 o 
  -2   3   1      860.49      851.20      8.20 o 
  -1   3   1      237.21      209.21      2.12 o 
   0   3   1     1636.34     1471.15     13.11 o 
   1   3   1     1769.33     1566.24     14.55 o 
   2   3   1     3334.05     3381.29     35.62 o 
   3   3   1      358.15      429.70      5.18 o 
   4   3   1        9.22        5.90      0.76 o 
   5   3   1       22.47       20.44      1.63 o 
   6   3   1       11.96       12.51      0.95 o 
   7   3   1       30.16       26.15      1.40 o 
   8   3   1       26.35       33.53      1.69 o 
   9   3   1        0.08       -0.63      0.87 o 
  10   3   1       11.25       19.99      2.20 o 
  11   3   1        0.40        0.04      1.09 o 
  12   3   1        0.06       -0.84      1.09 o 
  13   3   1      211.75      204.53      6.37 o 
  14   3   1       95.95       96.68      5.56 o 
  15   3   1        0.07        0.41      1.87 o 
  16   3   1       11.97       10.88      4.67 o 
 -16   4   1        4.65        3.63      2.54 o 
 -15   4   1       42.51       46.69      4.70 o 
 -14   4   1        9.97        6.48      1.89 o 
 -13   4   1        0.23        0.21      1.21 o 
 -12   4   1       21.96       20.33      2.53 o 
 -11   4   1        7.61       10.20      1.34 o 
 -10   4   1       33.97       27.18      1.77 o 
  -9   4   1      138.78      150.21      3.88 o 
  -8   4   1     1069.31     1107.02     21.12 o 
  -7   4   1       62.41       64.35      2.64 o 
  -6   4   1        7.70       22.90      2.74 o 
  -5   4   1      277.26      290.98      6.15 o 
  -4   4   1     1006.53      946.15     11.90 o 
  -3   4   1      971.00     1028.09     11.60 o 
  -2   4   1      120.38      116.80      1.81 o 
  -1   4   1      525.10      509.73      4.88 o 
   0   4   1      230.82      214.46      2.29 o 
   1   4   1     2074.46     1986.40     19.74 o 
   2   4   1     2392.31     2271.57     24.50 o 
   3   4   1     2304.76     2401.09     29.18 o 
   4   4   1        0.44        4.22      0.78 o 
   5   4   1     2263.37     2193.66     31.18 o 
   6   4   1      558.82      488.71      9.54 o 
   7   4   1      284.63      277.29      6.19 o 
   8   4   1        0.32       -0.07      0.80 o 
   9   4   1      306.03      279.82      6.55 o 
  10   4   1      416.75      408.18      9.37 o 
  11   4   1       61.21       50.29      2.61 o 
  12   4   1       34.89       31.34      2.33 o 
  13   4   1       55.77       64.80      3.75 o 
  14   4   1        6.03        9.83      3.57 o 
  15   4   1       11.07       11.74      4.86 o 
 -15   5   1        1.62        0.49      2.14 o 
 -14   5   1        0.11        0.57      2.01 o 
 -13   5   1        0.17        0.39      1.38 o 
 -12   5   1       19.91       22.12      2.33 o 
 -11   5   1       85.95       71.84      2.87 o 
 -10   5   1       38.48       44.32      3.64 o 
  -9   5   1      138.77      133.79      5.19 o 
  -8   5   1        2.12        0.25      1.10 o 
  -7   5   1       72.69       65.52      3.34 o 
  -6   5   1      218.57      197.62      3.95 o 
  -5   5   1      708.82      773.36     11.38 o 
  -4   5   1        0.33        0.63      0.44 o 
  -3   5   1        5.88        9.43      0.74 o 
  -2   5   1      519.02      608.14      9.36 o 
  -1   5   1       71.67      107.62      3.15 o 
   0   5   1       50.68       54.50      1.69 o 
   1   5   1        2.95        1.66      0.25 o 
   2   5   1     1120.68     1264.18     12.78 o 
   3   5   1       26.60       52.20      1.24 o 
   4   5   1       77.54       88.18      1.89 o 
   5   5   1       61.31       59.90      2.03 o 
   6   5   1       34.38       57.32      1.90 o 
   7   5   1       14.80       34.87      1.81 o 
   8   5   1       29.27       41.70      2.49 o 
   9   5   1      163.48      155.80      5.26 o 
  10   5   1        4.31       10.51      1.79 o 
  11   5   1      125.99      116.43      4.25 o 
  12   5   1       21.22       27.76      2.24 o 
  13   5   1        0.01       -0.03      1.16 o 
  14   5   1        0.27        1.17      1.74 o 
  15   5   1        6.22       26.36      8.93 o 
 -15   6   1        7.85       21.55      5.25 o 
 -14   6   1       24.85       31.24      3.82 o 
 -13   6   1       56.57       49.19      4.92 o 
 -12   6   1       12.26       14.67      2.68 o 
 -11   6   1       44.91       53.68      4.06 o 
 -10   6   1      206.34      176.05      5.79 o 
  -9   6   1      155.29      131.42      3.79 o 
  -8   6   1       99.51      103.00      3.20 o 
  -7   6   1        5.78       10.54      1.14 o 
  -6   6   1       22.68       21.32      1.69 o 
  -5   6   1       15.42       15.07      2.39 o 
  -4   6   1       21.07       19.55      1.85 o 
  -3   6   1       73.78       57.66      2.07 o 
  -2   6   1        0.05        2.37      1.22 o 
  -1   6   1      249.78      265.81      4.44 o 
   0   6   1      675.09      703.57     15.05 o 
   1   6   1       88.57      107.35      2.26 o 
   2   6   1       55.44       37.05      1.40 o 
   3   6   1        0.39       -0.07      0.66 o 
   4   6   1       54.78       43.20      2.06 o 
   5   6   1       48.85       42.75      3.11 o 
   6   6   1        0.07        3.19      1.21 o 
   7   6   1       35.00       31.52      2.46 o 
   8   6   1       55.76       58.04      2.39 o 
   9   6   1       24.30       32.99      2.13 o 
  10   6   1       24.47       30.72      2.11 o 
  11   6   1       96.22       96.13      4.52 o 
  12   6   1       67.51       57.51      3.86 o 
  13   6   1        1.39        1.37      2.23 o 
  14   6   1        1.98        0.76      2.13 o 
 -14   7   1       11.79       11.60      3.77 o 
 -13   7   1        0.40       -0.34      1.74 o 
 -12   7   1        1.17       -0.68      1.69 o 
 -11   7   1       13.52       23.45      4.21 o 
 -10   7   1       65.45       66.30      3.59 o 
  -9   7   1      384.43      379.30     10.93 o 
  -8   7   1      207.04      195.03      6.49 o 
  -7   7   1        0.36       -0.27      1.04 o 
  -6   7   1      269.89      284.07      7.56 o 
  -5   7   1      122.97      130.51      5.50 o 
  -4   7   1      128.87      152.21      6.86 o 
  -3   7   1       32.23       27.03      3.99 o 
  -2   7   1        1.24        2.57      1.74 o 
  -1   7   1      734.37      731.10     17.84 o 
   0   7   1      587.69      554.73     13.65 o 
   1   7   1        4.32        9.84      3.57 o 
   2   7   1      391.83      319.39     12.50 o 
   3   7   1     1067.27     1032.48     19.43 o 
   4   7   1        7.71        8.46      1.76 o 
   5   7   1        4.42       10.14      1.97 o 
   6   7   1        7.69       10.92      1.90 o 
   7   7   1        0.09        2.76      2.33 o 
   8   7   1       24.39       27.32      3.33 o 
   9   7   1        6.97       10.95      1.77 o 
  10   7   1      125.92      111.98      5.29 o 
  11   7   1      156.89      156.24      6.46 o 
  12   7   1        3.91        3.82      2.06 o 
  13   7   1       21.66       34.69      4.82 o 
 -13   8   1        0.32        0.90      2.11 o 
 -12   8   1        0.27        1.22      1.99 o 
 -11   8   1        0.05        0.68      1.82 o 
 -10   8   1        3.42        3.60      1.66 o 
  -9   8   1       58.04       53.06      3.40 o 
  -8   8   1        4.16        8.18      2.64 o 
  -7   8   1        0.13        6.08      3.54 o 
  -6   8   1        3.50        1.47      1.54 o 
  -5   8   1       25.31       24.93      1.97 o 
  -4   8   1      160.85      143.33      6.12 o 
  -3   8   1      306.63      299.86      9.28 o 
  -2   8   1       16.35       19.97      3.44 o 
  -1   8   1       77.23       66.43      4.05 o 
   0   8   1      638.69      673.34     18.78 o 
   1   8   1      108.63      103.59      4.88 o 
   2   8   1        1.71        5.36      2.23 o 
   3   8   1      418.21      381.78     11.77 o 
   4   8   1       19.38       19.52      3.22 o 
   5   8   1       15.97       18.07      2.51 o 
   6   8   1       53.17       66.02      3.63 o 
   7   8   1       22.53       24.12      3.22 o 
   8   8   1       50.34       42.37      3.00 o 
   9   8   1        2.24        1.69      1.46 o 
  10   8   1        0.31       -0.39      1.40 o 
  11   8   1        0.23       -0.68      1.80 o 
  12   8   1        2.81        1.80      2.83 o 
 -11   9   1        2.58        3.31      2.47 o 
 -10   9   1        0.09       -0.59      2.39 o 
  -9   9   1       13.42       16.81      2.75 o 
  -8   9   1        1.43        6.78      3.11 o 
  -7   9   1       13.77       15.03      2.51 o 
  -6   9   1       13.75       17.51      2.50 o 
  -5   9   1      209.79      208.78      8.98 o 
  -4   9   1      117.31      110.12      5.39 o 
  -3   9   1       80.86       90.53      5.30 o 
  -2   9   1       10.01       11.39      3.37 o 
  -1   9   1       29.23       30.71      3.21 o 
   0   9   1       24.00       33.39      6.70 o 
   1   9   1      350.02      339.33     11.28 o 
   2   9   1        3.80        6.06      3.80 o 
   3   9   1       92.35      113.05      5.77 o 
   4   9   1        7.65       14.97      3.26 o 
   5   9   1        2.04        0.52      1.45 o 
   6   9   1        0.60        3.26      1.80 o 
   7   9   1        9.68       36.64     11.09 o 
   8   9   1       48.31       51.80      4.34 o 
   9   9   1       20.61       26.66      3.60 o 
  10   9   1        0.13        5.37      5.15 o 
  11   9   1        0.62        3.37      3.06 o 
  -9  10   1        6.13        5.39      3.22 o 
  -8  10   1       12.65       15.71      3.05 o 
  -7  10   1        5.50        2.95      2.09 o 
  -6  10   1       60.85       50.53      4.42 o 
  -5  10   1       26.07       38.17      8.88 o 
  -4  10   1        1.06        2.19      2.03 o 
  -3  10   1        7.76       12.11      3.67 o 
  -2  10   1        1.02        0.60      1.49 o 
  -1  10   1        6.23        8.08      2.40 o 
   0  10   1        5.66       10.62      2.49 o 
   1  10   1       57.75       56.97      4.29 o 
   2  10   1      108.20       97.44      6.00 o 
   3  10   1       50.27       49.18      3.96 o 
   4  10   1       10.22       14.44      2.67 o 
   5  10   1        7.95       18.11      5.38 o 
   6  10   1       47.19       53.50      4.59 o 
   7  10   1        9.95       16.68      3.36 o 
   8  10   1       26.44       27.71      4.01 o 
   9  10   1        1.10        0.08      1.77 o 
  -7  11   1        1.54       -0.42      3.50 o 
  -6  11   1        1.29        1.73      2.07 o 
  -5  11   1       24.44       29.66      3.97 o 
  -4  11   1       52.63       56.30      6.30 o 
  -3  11   1      106.24      112.76      6.91 o 
  -2  11   1       29.30       33.52      4.29 o 
  -1  11   1       25.60       33.91      3.82 o 
   0  11   1        1.61        2.62      2.36 o 
   1  11   1      119.48      130.85      8.21 o 
   2  11   1        1.48        3.27      2.57 o 
   3  11   1       36.26       35.79      4.27 o 
   4  11   1       19.04       22.06      3.22 o 
   5  11   1      141.78      134.27      8.38 o 
   6  11   1       42.72       47.82      4.84 o 
  -1  12   1        4.49        6.92      2.92 o 
   0  12   1       43.60       64.66     11.94 o 
 -17   0   2       68.13       82.53      9.83 o 
 -16   0   2       31.29       20.64      4.86 o 
 -15   0   2       18.72       16.18      4.41 o 
 -14   0   2       54.60       51.39      5.82 o 
 -13   0   2       76.31       74.54      7.13 o 
 -12   0   2      213.32      220.66     12.42 o 
 -11   0   2      326.49      321.84     14.22 o 
 -10   0   2     1414.38     1428.75     30.35 o 
  -9   0   2      673.05      713.60     13.86 o 
  -8   0   2      721.78      677.01     46.26 o 
  -7   0   2       92.79      115.59      2.31 o 
  -6   0   2      753.50      903.74     52.67 o 
  -5   0   2        1.54        3.34      1.13 o 
  -4   0   2     1756.71     2000.94     34.91 o 
  -3   0   2    10369.27    10645.79    193.12 o 
  -2   0   2     1509.92     1708.64     37.09 o 
  -1   0   2      161.19      163.34      5.36 o 
   0   0   2      286.01      260.34      3.86 o 
   1   0   2     2393.09     2470.80     33.82 o 
   2   0   2    21126.19    20100.46    412.05 o 
   3   0   2     1238.91     1422.64     10.78 o 
   4   0   2     1410.60     1618.57     21.63 o 
   5   0   2     3138.81     3651.76     65.00 o 
   6   0   2      129.10      166.57      5.96 o 
   7   0   2        8.67        8.02      0.92 o 
   8   0   2       66.24       80.08      2.93 o 
   9   0   2      886.78      959.08     22.24 o 
  10   0   2       46.35       43.53      2.59 o 
  11   0   2       98.30       90.45      4.43 o 
  12   0   2      112.75      121.66      5.50 o 
  13   0   2        2.96        0.64      2.90 o 
  14   0   2       84.83       84.69      8.16 o 
  15   0   2        0.52       -0.01      4.02 o 
  16   0   2        7.35        9.65      6.79 o 
 -17   1   2        8.65        6.57      2.66 o 
 -16   1   2        0.00       12.37      5.64 o 
 -15   1   2        8.75       12.81      3.34 o 
 -14   1   2       69.92       57.69      4.24 o 
 -13   1   2      309.54      301.74     11.04 o 
 -12   1   2       14.53       16.20      4.11 o 
 -11   1   2       46.10       43.28      3.26 o 
 -10   1   2        0.13        1.83      1.24 o 
  -9   1   2        4.44        6.61      1.29 o 
  -8   1   2       97.22       89.32      3.03 o 
  -7   1   2       12.35       14.13      1.18 o 
  -6   1   2     2083.49     2223.30     25.57 o 
  -5   1   2      671.85      756.08      9.73 o 
  -4   1   2       70.16       78.57      1.32 o 
  -3   1   2     1678.16     1584.84     10.88 o 
  -2   1   2     3850.43     3529.55     27.82 o 
  -1   1   2     1562.22     1525.25     17.15 o 
   0   1   2    12308.54    12143.50    213.41 o 
   1   1   2    10636.93    10476.25     83.39 o 
   2   1   2      232.40      256.29      3.32 o 
   3   1   2     1904.46     2089.56     18.71 o 
   4   1   2       52.01       60.43      1.60 o 
   5   1   2      514.37      493.87      5.99 o 
   6   1   2      421.55      375.23      5.23 o 
   7   1   2      228.26      214.28      3.67 o 
   8   1   2       99.92      111.83      2.57 o 
   9   1   2        3.77        2.13      1.53 o 
  10   1   2      290.32      339.44      7.24 o 
  11   1   2      213.67      232.63      5.84 o 
  12   1   2       52.33       43.35      2.36 o 
  13   1   2       57.31       67.97      3.49 o 
  14   1   2        0.27        2.37      1.78 o 
  15   1   2        0.96        0.22      1.73 o 
  16   1   2        0.37       -2.21      3.61 o 
 -17   2   2       13.87        7.97      3.13 o 
 -16   2   2        7.80       11.29      2.91 o 
 -15   2   2        4.64        4.99      2.06 o 
 -14   2   2        4.28        5.71      2.40 o 
 -13   2   2       15.93       19.18      2.92 o 
 -12   2   2       23.97       27.40      5.30 o 
 -11   2   2       80.82       81.48      3.41 o 
 -10   2   2      419.60      424.75     11.10 o 
  -9   2   2       14.14        9.40      1.39 o 
  -8   2   2      225.16      219.60      4.58 o 
  -7   2   2      509.59      545.02      8.74 o 
  -6   2   2       53.29       48.48      1.08 o 
  -5   2   2        1.70        0.31      0.28 o 
  -4   2   2      597.91      584.02      6.25 o 
  -3   2   2      833.34      835.17     24.74 o 
  -2   2   2     3951.41     4162.14     48.97 o 
  -1   2   2        4.96       -0.43      0.43 o 
   0   2   2        1.20        1.76      0.38 o 
   1   2   2      388.26      414.50      5.83 o 
   2   2   2      541.81      537.05      8.02 o 
   3   2   2       75.02       63.47      1.37 o 
   4   2   2      128.60      130.58      2.04 o 
   5   2   2      305.71      341.73      6.22 o 
   6   2   2      111.33      126.29      2.46 o 
   7   2   2      123.87      115.36      2.50 o 
   8   2   2      303.57      304.41      6.28 o 
   9   2   2       60.33       64.95      2.25 o 
  10   2   2        5.42        8.41      1.55 o 
  11   2   2        5.58        4.83      1.09 o 
  12   2   2      193.22      190.48      6.09 o 
  13   2   2        0.43        0.93      1.32 o 
  14   2   2        0.14        1.21      1.82 o 
  15   2   2        2.88        4.41      2.74 o 
  16   2   2        3.14        3.95      3.85 o 
 -16   3   2        5.62        6.31      2.99 o 
 -15   3   2       11.02       18.22      4.21 o 
 -14   3   2       85.91       90.62      5.69 o 
 -13   3   2      115.97      101.86      4.14 o 
 -12   3   2       19.81       17.37      1.93 o 
 -11   3   2        3.25        4.46      1.64 o 
 -10   3   2       16.04       15.76      1.69 o 
  -9   3   2      774.05      715.08     13.26 o 
  -8   3   2       65.68       78.99      1.91 o 
  -7   3   2       58.48       68.66      1.69 o 
  -6   3   2      251.53      270.80      4.03 o 
  -5   3   2      236.98      232.09      3.70 o 
  -4   3   2      381.21      425.12      6.17 o 
  -3   3   2      141.45      133.71      3.00 o 
  -2   3   2     1866.08     1979.31     21.78 o 
  -1   3   2     1093.44     1008.06     17.66 o 
   0   3   2     1362.47     1250.81     15.69 o 
   1   3   2     1664.35     1565.97     33.83 o 
   2   3   2     1181.24     1213.74     18.47 o 
   3   3   2      679.97      718.87     11.66 o 
   4   3   2        1.16        8.70      1.17 o 
   5   3   2      772.03      846.14     11.87 o 
   6   3   2      224.48      224.11      4.13 o 
   7   3   2        4.05        9.58      1.01 o 
   8   3   2        2.34        2.80      0.81 o 
   9   3   2       62.50       58.85      2.37 o 
  10   3   2        4.56        9.28      1.17 o 
  11   3   2       18.50       21.73      1.74 o 
  12   3   2       99.65       94.81      3.73 o 
  13   3   2       47.70       48.98      3.53 o 
  14   3   2       40.23       32.73      3.44 o 
  15   3   2       25.58       24.36      4.01 o 
 -16   4   2       14.79       22.34      4.04 o 
 -15   4   2        1.35        0.06      1.62 o 
 -14   4   2        0.09        2.15      2.00 o 
 -13   4   2       24.33       26.49      2.52 o 
 -12   4   2       36.48       31.68      2.45 o 
 -11   4   2      349.18      322.19      9.01 o 
 -10   4   2       94.57       81.01      3.54 o 
  -9   4   2      185.63      173.76      4.59 o 
  -8   4   2       26.89       31.75      1.92 o 
  -7   4   2        8.05        4.36      1.43 o 
  -6   4   2      122.36      107.55      2.95 o 
  -5   4   2       48.04       34.84      2.24 o 
  -4   4   2      116.27      139.29      2.74 o 
  -3   4   2      101.31      133.56      2.88 o 
  -2   4   2      703.03      707.56      9.39 o 
  -1   4   2      684.30      726.76      8.60 o 
   0   4   2       87.65       83.53      1.56 o 
   1   4   2       93.05       98.86      1.67 o 
   2   4   2      225.08      243.37      3.54 o 
   3   4   2       66.53       58.87      2.03 o 
   4   4   2      268.17      236.85      3.95 o 
   5   4   2       98.30      108.10      3.55 o 
   6   4   2       70.92       75.49      3.45 o 
   7   4   2       50.31       46.12      1.99 o 
   8   4   2       65.01       69.90      2.58 o 
   9   4   2        3.66        3.71      1.87 o 
  10   4   2        0.00        0.01      0.84 o 
  11   4   2       29.86       31.98      2.19 o 
  12   4   2       23.09       21.17      2.14 o 
  13   4   2        0.07        5.52      3.10 o 
  14   4   2        1.55        1.40      1.82 o 
  15   4   2        6.30       14.64      5.27 o 
 -15   5   2       13.11       16.69      4.09 o 
 -14   5   2        1.45        4.66      2.31 o 
 -13   5   2       14.79       18.93      2.89 o 
 -12   5   2        4.02        5.52      1.71 o 
 -11   5   2      122.88      121.70      4.60 o 
 -10   5   2       57.37       47.14      2.08 o 
  -9   5   2        8.24        5.34      2.22 o 
  -8   5   2      569.75      535.80      9.79 o 
  -7   5   2       26.17       19.38      1.37 o 
  -6   5   2       48.63       56.57      2.75 o 
  -5   5   2       56.67       59.00      1.72 o 
  -4   5   2      445.02      417.86      6.35 o 
  -3   5   2     1894.34     1773.26     23.05 o 
  -2   5   2      319.66      282.85      3.98 o 
  -1   5   2      778.50      876.56     11.61 o 
   0   5   2       52.13       63.39      1.30 o 
   1   5   2       35.80       31.25      1.28 o 
   2   5   2      314.42      358.23      6.60 o 
   3   5   2       31.53       25.85      1.71 o 
   4   5   2       25.37       30.50      1.25 o 
   5   5   2       45.48       51.56      1.75 o 
   6   5   2      164.00      178.14      3.98 o 
   7   5   2      156.26      150.17      4.65 o 
   8   5   2      143.94      136.52      4.65 o 
   9   5   2       15.95       11.69      1.33 o 
  10   5   2       22.37       19.30      1.85 o 
  11   5   2       13.53       16.08      1.91 o 
  12   5   2       30.84       34.26      3.81 o 
  13   5   2       23.59       22.13      2.89 o 
  14   5   2       52.06       44.37      6.87 o 
 -15   6   2        0.02        2.49      2.69 o 
 -14   6   2       28.43       34.73      5.31 o 
 -13   6   2        0.46       -0.43      1.56 o 
 -12   6   2        0.30        1.72      1.70 o 
 -11   6   2        1.28        8.12      4.01 o 
 -10   6   2        2.39        1.18      1.50 o 
  -9   6   2      305.71      273.76      6.16 o 
  -8   6   2       51.73       47.84      2.49 o 
  -7   6   2       87.77       90.09      3.00 o 
  -6   6   2      142.36      141.18      3.37 o 
  -5   6   2       26.71       31.50      1.88 o 
  -4   6   2       98.95      102.71      3.43 o 
  -3   6   2      513.89      534.46     10.19 o 
  -2   6   2      712.06      745.85     14.11 o 
  -1   6   2      362.60      395.80      5.32 o 
   0   6   2       27.15       18.75      0.77 o 
   1   6   2        0.10        3.13      0.42 o 
   2   6   2        0.38        2.37      0.79 o 
   3   6   2      563.65      516.83     10.10 o 
   4   6   2        7.98        4.12      0.84 o 
   5   6   2       16.93       23.84      1.63 o 
   6   6   2       36.31       29.88      1.56 o 
   7   6   2      198.69      196.73      4.75 o 
   8   6   2      125.41      124.54      4.69 o 
   9   6   2       28.65       33.32      2.10 o 
  10   6   2       76.66       69.48      3.57 o 
  11   6   2       55.14       54.51      4.13 o 
  12   6   2       11.27       15.12      3.16 o 
  13   6   2        0.96        3.34      2.61 o 
  14   6   2       14.41       22.84     11.96 o 
 -14   7   2        1.15        3.56      3.13 o 
 -13   7   2        2.97        2.45      2.19 o 
 -12   7   2       39.79       37.74      3.77 o 
 -11   7   2       43.68       40.97      3.59 o 
 -10   7   2        7.72        6.83      2.01 o 
  -9   7   2        8.16        7.03      1.72 o 
  -8   7   2        0.38        1.06      1.11 o 
  -7   7   2      396.25      367.97      9.54 o 
  -6   7   2      117.73      125.38      4.31 o 
  -5   7   2       33.21       31.43      2.54 o 
  -4   7   2      159.25      140.16      4.24 o 
  -3   7   2      270.54      251.20      6.03 o 
  -2   7   2      270.33      263.20      5.82 o 
  -1   7   2      115.75      139.87      5.35 o 
   0   7   2      122.11      116.93      4.77 o 
   1   7   2        7.49       15.37      1.97 o 
   2   7   2      228.52      235.74      5.46 o 
   3   7   2       17.83       13.07      1.33 o 
   4   7   2        0.00        1.11      1.04 o 
   5   7   2      223.34      219.25      6.20 o 
   6   7   2       54.15       50.74      2.70 o 
   7   7   2       10.54        9.83      1.77 o 
   8   7   2       28.48       32.83      2.57 o 
   9   7   2       17.33       18.28      2.24 o 
  10   7   2      100.90       92.71      4.77 o 
  11   7   2      106.18       84.38      5.78 o 
  12   7   2       59.51       45.93      4.39 o 
  13   7   2        2.77        2.10      3.08 o 
 -13   8   2       31.37       35.77      5.58 o 
 -12   8   2       14.67       13.00      4.27 o 
 -11   8   2       26.66       28.56      3.75 o 
 -10   8   2      129.01      126.72      6.94 o 
  -9   8   2      154.86      132.73      5.57 o 
  -8   8   2       13.82       20.33      2.44 o 
  -7   8   2       29.58       32.34      2.44 o 
  -6   8   2      110.41      105.08      4.32 o 
  -5   8   2       79.90       75.65      3.23 o 
  -4   8   2      337.04      327.28     10.58 o 
  -3   8   2      585.44      513.52     14.58 o 
  -2   8   2       23.66       17.79      2.40 o 
  -1   8   2      104.60       98.08      4.52 o 
   0   8   2       21.83       16.63      2.34 o 
   1   8   2      342.67      299.12      9.67 o 
   2   8   2       23.83       25.22      2.68 o 
   3   8   2      157.36      155.75      6.68 o 
   4   8   2      267.33      233.77     12.77 o 
   5   8   2      187.36      165.95      5.38 o 
   6   8   2       77.34       66.32      3.50 o 
   7   8   2       26.87       32.43      2.54 o 
   8   8   2       55.89       48.95      3.24 o 
   9   8   2       80.93       75.59      4.44 o 
  10   8   2      136.72      106.30      5.68 o 
  11   8   2        2.66        1.35      2.02 o 
  12   8   2        0.00       11.70      6.53 o 
 -11   9   2       72.17       73.75      6.78 o 
 -10   9   2        2.05        2.86      2.64 o 
  -9   9   2       41.93       50.69      5.28 o 
  -8   9   2       16.15       22.69      3.39 o 
  -7   9   2       35.42       30.85      3.83 o 
  -6   9   2       83.61       77.68      5.16 o 
  -5   9   2      216.41      196.96      7.88 o 
  -4   9   2       54.03       63.63      4.27 o 
  -3   9   2       86.99       82.40      4.94 o 
  -2   9   2        4.88        2.89      1.72 o 
  -1   9   2       72.11       77.32      4.41 o 
   0   9   2      106.94      110.55      5.92 o 
   1   9   2       74.68       75.75      4.54 o 
   2   9   2      104.02      109.57      5.85 o 
   3   9   2        2.96        6.20      2.47 o 
   4   9   2        3.71        3.83      1.79 o 
   5   9   2       23.86       22.17      3.09 o 
   6   9   2       25.57       29.92      3.32 o 
   7   9   2       14.72       17.56      2.81 o 
   8   9   2       34.43       35.83      3.75 o 
   9   9   2       30.65       29.63      3.76 o 
  10   9   2       14.51       14.77      4.11 o 
  -9  10   2       63.55       67.61      7.25 o 
  -8  10   2      100.71       95.55      8.26 o 
  -7  10   2       39.12       43.55      4.68 o 
  -6  10   2        6.69        3.94      2.06 o 
  -5  10   2       26.63       25.96      3.35 o 
  -4  10   2       50.32       60.77      5.94 o 
  -3  10   2        1.80        5.73      2.14 o 
  -2  10   2       17.04       20.39      2.97 o 
  -1  10   2       39.50       40.70      3.98 o 
   0  10   2      102.53      111.62      6.56 o 
   1  10   2        7.40       15.71      3.51 o 
   2  10   2       14.34       19.93      3.06 o 
   3  10   2       10.68       12.25      2.76 o 
   4  10   2       20.80       23.57      3.29 o 
   5  10   2        3.14       10.05      2.89 o 
   6  10   2        1.04       -2.19      2.19 o 
   7  10   2       16.02       26.01      3.48 o 
   8  10   2       51.67       57.71      5.24 o 
  -6  11   2        5.28        6.47      2.51 o 
  -5  11   2        4.77        6.19      2.46 o 
  -4  11   2        4.75       10.51      2.78 o 
  -3  11   2        2.41       -0.55      1.93 o 
  -2  11   2        1.28        3.27      2.29 o 
  -1  11   2        0.00        0.54      1.74 o 
   0  11   2       63.06       65.94      5.03 o 
   1  11   2       86.42      102.54      6.65 o 
   2  11   2       38.30       50.80      6.06 o 
   3  11   2       24.85       17.22      3.67 o 
   4  11   2        4.97        6.23      2.70 o 
   5  11   2        1.49        6.83      4.07 o 
 -17   1   3        6.50        5.28      2.64 o 
 -16   1   3        0.26       11.64      5.35 o 
 -15   1   3        0.89       -0.07      1.53 o 
 -14   1   3        0.27        0.12      1.48 o 
 -13   1   3      108.52      108.83      6.01 o 
 -12   1   3       71.83       73.53      4.44 o 
 -11   1   3       18.51       24.98      3.44 o 
 -10   1   3       95.79       83.78      4.13 o 
  -9   1   3      276.50      301.82     12.27 o 
  -8   1   3     1048.48     1043.39     19.62 o 
  -7   1   3      898.79      923.62     13.49 o 
  -6   1   3      582.27      598.67     14.40 o 
  -5   1   3        1.04        2.43      0.54 o 
  -4   1   3      266.22      275.39      7.39 o 
  -3   1   3      120.23      129.43      3.00 o 
  -2   1   3       76.53       88.14      1.89 o 
  -1   1   3      118.44      121.26      2.78 o 
   0   1   3      153.41      196.58      5.55 o 
   1   1   3     1125.30     1123.46     20.67 o 
   2   1   3     1076.83     1099.91     13.64 o 
   3   1   3       66.27      102.31      1.86 o 
   4   1   3       37.24       20.74      1.12 o 
   5   1   3      511.58      509.21      6.27 o 
   6   1   3        9.73        8.51      0.49 o 
   7   1   3       42.66       34.23      1.05 o 
   8   1   3        4.86        2.92      1.64 o 
   9   1   3       18.96       16.12      1.78 o 
  10   1   3       40.43       33.97      2.00 o 
  11   1   3      208.09      203.50      8.03 o 
  12   1   3        2.33        4.31      1.97 o 
  13   1   3        2.64        2.21      2.00 o 
  14   1   3       44.50       47.40      4.42 o 
  15   1   3        1.94        2.94      2.40 o 
 -17   2   3        5.19        1.96      2.33 o 
 -16   2   3       13.88       11.66      2.86 o 
 -15   2   3        9.00       10.24      2.70 o 
 -14   2   3       20.02       25.44      3.14 o 
 -13   2   3        9.38        8.57      2.29 o 
 -12   2   3      125.00      119.39      6.06 o 
 -11   2   3       32.66       30.68      1.86 o 
 -10   2   3      277.98      276.37      8.68 o 
  -9   2   3      219.37      219.44      4.90 o 
  -8   2   3      104.84      110.68      2.87 o 
  -7   2   3      303.69      318.09      9.20 o 
  -6   2   3      856.74      908.05     14.11 o 
  -5   2   3        7.07        8.79      0.54 o 
  -4   2   3       19.13       16.28      1.04 o 
  -3   2   3      120.15      101.45      1.64 o 
  -2   2   3     1106.02     1106.29     14.46 o 
  -1   2   3     5690.49     5695.12     68.06 o 
   0   2   3     8626.13     8508.80    114.13 o 
   1   2   3      417.46      469.00      6.29 o 
   2   2   3       16.72        5.94      0.98 o 
   3   2   3        2.87        6.74      0.97 o 
   4   2   3      231.63      223.20      3.07 o 
   5   2   3       30.99       56.77      1.26 o 
   6   2   3      367.65      384.96      5.86 o 
   7   2   3       56.83       46.78      1.88 o 
   8   2   3        1.43        0.40      0.48 o 
   9   2   3      114.28      130.33      3.23 o 
  10   2   3       10.76       11.07      1.51 o 
  11   2   3        0.05        3.68      2.44 o 
  12   2   3        3.52        6.48      3.80 o 
  13   2   3      123.94      113.25      6.80 o 
  14   2   3        9.79       19.72      3.31 o 
  15   2   3       22.80       21.32      4.24 o 
 -16   3   3        6.85       15.90      5.16 o 
 -15   3   3        1.44        3.07      2.28 o 
 -14   3   3        9.47       12.92      2.67 o 
 -13   3   3        1.97        4.03      1.96 o 
 -12   3   3       25.48       24.07      2.95 o 
 -11   3   3      124.89      113.28      4.04 o 
 -10   3   3      117.90      116.64      3.81 o 
  -9   3   3      228.90      207.59      5.34 o 
  -8   3   3       83.34       83.22      2.83 o 
  -7   3   3       18.56       16.45      0.80 o 
  -6   3   3       21.28       16.60      1.48 o 
  -5   3   3        3.06        2.93      0.45 o 
  -4   3   3      178.51      187.97      2.91 o 
  -3   3   3      216.83      202.69      6.93 o 
  -2   3   3      202.92      149.21      2.43 o 
  -1   3   3      354.91      293.13      4.16 o 
   0   3   3      439.89      454.54      5.92 o 
   1   3   3      258.74      309.98      4.93 o 
   2   3   3      810.24      706.61     11.74 o 
   3   3   3      204.60      181.32      2.98 o 
   4   3   3       16.01       18.50      0.89 o 
   5   3   3       68.35       69.25      1.77 o 
   6   3   3      626.38      626.39     14.04 o 
   7   3   3      230.48      242.50      4.86 o 
   8   3   3      283.07      267.25      5.25 o 
   9   3   3      193.87      180.47      4.24 o 
  10   3   3        2.54        3.71      1.33 o 
  11   3   3       13.72       14.59      2.41 o 
  12   3   3        9.05        5.50      2.11 o 
  13   3   3        2.53       29.72      9.82 o 
  14   3   3       11.00       19.12      3.34 o 
  15   3   3       22.88       25.64      4.10 o 
 -16   4   3        3.58        5.02      2.41 o 
 -15   4   3       12.46       21.17      3.47 o 
 -14   4   3       35.34       35.34      3.88 o 
 -13   4   3       20.80       23.34      3.37 o 
 -12   4   3       74.93       65.61      4.34 o 
 -11   4   3      172.05      162.11      5.84 o 
 -10   4   3       25.54       25.74      2.05 o 
  -9   4   3      133.27      135.14      4.63 o 
  -8   4   3      480.27      475.64      7.89 o 
  -7   4   3       20.66       18.54      2.09 o 
  -6   4   3       25.99       26.40      1.19 o 
  -5   4   3       73.58       79.48      2.13 o 
  -4   4   3        1.15       -0.44      0.44 o 
  -3   4   3      283.15      321.33      4.80 o 
  -2   4   3      478.51      598.64      8.33 o 
  -1   4   3       63.71       86.88      2.11 o 
   0   4   3        1.37        1.29      0.63 o 
   1   4   3        1.83        2.37      1.00 o 
   2   4   3      858.41      838.75     36.71 o 
   3   4   3       51.37       48.10      2.02 o 
   4   4   3      295.06      229.90      4.67 o 
   5   4   3        4.28        6.96      1.73 o 
   6   4   3      330.28      329.17      6.27 o 
   7   4   3      242.78      222.30      4.80 o 
   8   4   3        1.52        1.05      0.86 o 
   9   4   3       84.52       87.56      2.93 o 
  10   4   3      316.63      330.88      9.74 o 
  11   4   3      408.16      397.24     11.90 o 
  12   4   3      348.47      335.60     12.77 o 
  13   4   3       16.28       23.38      3.40 o 
  14   4   3       26.88       25.22      3.57 o 
 -15   5   3        0.30        3.07      3.00 o 
 -14   5   3        6.23        7.08      2.38 o 
 -13   5   3        3.16        5.82      3.70 o 
 -12   5   3       62.22       68.13      3.69 o 
 -11   5   3       63.34       54.45      3.27 o 
 -10   5   3       30.59       32.86      3.94 o 
  -9   5   3      423.93      428.57     10.67 o 
  -8   5   3      563.31      561.65     11.55 o 
  -7   5   3       24.34       23.19      1.55 o 
  -6   5   3       73.04       65.07      2.02 o 
  -5   5   3        0.03        0.94      1.21 o 
  -4   5   3       51.56       60.56      2.10 o 
  -3   5   3        1.90        8.29      1.49 o 
  -2   5   3      206.75      259.87      4.33 o 
  -1   5   3        5.03       15.60      0.97 o 
   0   5   3      169.67      167.60      4.92 o 
   1   5   3      228.26      265.67      4.54 o 
   2   5   3       84.15      112.59      2.47 o 
   3   5   3      149.34      114.51      2.65 o 
   4   5   3      301.63      299.37      5.48 o 
   5   5   3        0.14        0.69      1.25 o 
   6   5   3      145.24      129.83      5.15 o 
   7   5   3      127.29      106.63      3.32 o 
   8   5   3      160.75      139.57      3.94 o 
   9   5   3       67.98       65.51      3.58 o 
  10   5   3       22.24       25.58      3.82 o 
  11   5   3      269.47      271.54      9.02 o 
  12   5   3       12.93        8.75      2.04 o 
  13   5   3        0.03        1.38      1.98 o 
  14   5   3        5.09        5.76      5.47 o 
 -14   6   3       10.40       18.01      4.06 o 
 -13   6   3        7.33        4.92      2.40 o 
 -12   6   3      129.05      122.30      6.31 o 
 -11   6   3       35.11       30.57      3.26 o 
 -10   6   3      123.12      112.84      5.44 o 
  -9   6   3       54.90       49.61      2.78 o 
  -8   6   3      107.87      108.33      3.33 o 
  -7   6   3        4.00        4.81      0.97 o 
  -6   6   3       49.57       49.68      4.09 o 
  -5   6   3      180.76      182.06      3.95 o 
  -4   6   3        5.49       12.18      1.63 o 
  -3   6   3       21.65       29.36      2.91 o 
  -2   6   3       30.35       37.23      1.63 o 
  -1   6   3       14.13       23.52      1.20 o 
   0   6   3        1.09        0.47      0.61 o 
   1   6   3       61.60       49.38      1.50 o 
   2   6   3      250.67      237.57      4.58 o 
   3   6   3      508.24      531.69      9.15 o 
   4   6   3       90.29       65.65      2.22 o 
   5   6   3        2.41        9.25      1.09 o 
   6   6   3       38.76       37.38      1.82 o 
   7   6   3        1.59        1.99      0.89 o 
   8   6   3        9.24        4.71      1.10 o 
   9   6   3       13.80        8.56      3.61 o 
  10   6   3       95.94       90.80      4.28 o 
  11   6   3       27.88       32.62      3.64 o 
  12   6   3       24.29       35.42      4.83 o 
  13   6   3       31.24       22.47      3.73 o 
 -14   7   3        8.73        8.63      3.82 o 
 -13   7   3       40.22       38.70      5.20 o 
 -12   7   3        0.90        1.70      1.79 o 
 -11   7   3       20.82       23.38      3.10 o 
 -10   7   3        4.71        4.07      2.02 o 
  -9   7   3      160.76      149.81      7.77 o 
  -8   7   3       49.47       46.66      3.59 o 
  -7   7   3      366.51      381.11      9.74 o 
  -6   7   3      103.00       93.59      3.68 o 
  -5   7   3       34.38       31.20      2.15 o 
  -4   7   3      180.69      165.54      4.78 o 
  -3   7   3       66.17       82.46      2.91 o 
  -2   7   3        7.09       16.59      1.62 o 
  -1   7   3        7.26       13.30      1.67 o 
   0   7   3       76.22       82.95      3.37 o 
   1   7   3      143.70      162.12      5.42 o 
   2   7   3        0.19        7.32      2.78 o 
   3   7   3      527.34      488.07     11.03 o 
   4   7   3       42.17       34.10      2.45 o 
   5   7   3       28.63       25.13      2.30 o 
   6   7   3      180.52      169.34      5.63 o 
   7   7   3      160.19      156.75      5.80 o 
   8   7   3       53.97       55.18      3.44 o 
   9   7   3        2.00       -0.63      1.57 o 
  10   7   3        0.19        1.94      1.92 o 
  11   7   3       22.61       28.65      3.63 o 
  12   7   3        2.70        3.37      2.91 o 
 -12   8   3        2.86        2.64      2.18 o 
 -11   8   3       53.53       55.57      4.83 o 
 -10   8   3       29.25       31.45      3.73 o 
  -9   8   3       48.35       31.59      3.55 o 
  -8   8   3       41.18       41.83      2.93 o 
  -7   8   3       41.88       32.80      2.48 o 
  -6   8   3        2.18        4.09      2.44 o 
  -5   8   3      111.93      107.64      4.38 o 
  -4   8   3        4.18        6.42      3.14 o 
  -3   8   3       19.34       22.53      2.55 o 
  -2   8   3       29.95       24.60      2.72 o 
  -1   8   3       41.22       40.30      2.95 o 
   0   8   3      159.84      159.59      6.37 o 
   1   8   3       38.57       33.50      3.12 o 
   2   8   3      308.57      313.74     10.71 o 
   3   8   3       68.67       75.28      4.27 o 
   4   8   3       19.90       28.82      4.04 o 
   5   8   3       46.17       38.97      2.96 o 
   6   8   3        4.39        5.98      1.56 o 
   7   8   3        1.47        1.66      1.39 o 
   8   8   3        4.87        5.22      1.75 o 
   9   8   3       67.87       63.01      4.65 o 
  10   8   3       75.39       61.01      4.92 o 
  11   8   3       26.21       28.06      4.41 o 
 -11   9   3        6.84        8.09      3.40 o 
 -10   9   3       11.28       27.83      4.35 o 
  -9   9   3        2.88       10.19      4.80 o 
  -8   9   3       60.97       49.17      5.21 o 
  -7   9   3       41.05       36.08      4.16 o 
  -6   9   3        0.51       -0.16      1.25 o 
  -5   9   3       44.30       43.17      3.41 o 
  -4   9   3       10.87       14.26      2.46 o 
  -3   9   3       59.90       50.63      3.97 o 
  -2   9   3       44.27       40.56      3.53 o 
  -1   9   3        0.22        0.48      1.40 o 
   0   9   3      137.18      136.86      6.70 o 
   1   9   3       15.39       18.88      2.84 o 
   2   9   3        4.63        5.53      1.98 o 
   3   9   3       25.86       22.84      3.01 o 
   4   9   3       94.25       94.01      5.58 o 
   5   9   3       58.35       55.23      4.50 o 
   6   9   3       20.28       20.79      2.98 o 
   7   9   3       46.53       48.28      4.49 o 
   8   9   3       19.22       28.13      4.12 o 
   9   9   3        0.39        3.25      2.65 o 
  -9  10   3       11.50       20.21      4.21 o 
  -8  10   3        0.46        7.83      6.95 o 
  -7  10   3        0.13        2.58      2.41 o 
  -6  10   3        1.34       -0.07      1.76 o 
  -5  10   3        6.93       14.19      2.77 o 
  -4  10   3       90.32       85.22      5.38 o 
  -3  10   3        1.16        0.73      1.90 o 
  -2  10   3       41.07       46.68      4.11 o 
  -1  10   3      174.56      174.55      8.58 o 
   0  10   3       81.69       89.76      5.94 o 
   1  10   3       29.83       48.08      4.19 o 
   2  10   3        0.43        2.47      1.93 o 
   3  10   3       35.94       40.85      5.83 o 
   4  10   3       62.21       62.66      5.08 o 
   5  10   3       57.09       62.95      4.72 o 
   6  10   3        0.21        2.80      2.15 o 
   7  10   3        0.25        2.33      2.36 o 
  -6  11   3        1.28        1.68      2.68 o 
  -5  11   3        1.15        3.13      2.19 o 
  -4  11   3        1.82        2.36      2.20 o 
  -3  11   3        1.51        6.14      2.59 o 
  -2  11   3       84.51       88.97      5.97 o 
  -1  11   3       29.78       34.69      4.42 o 
   0  11   3        1.54        0.89      2.12 o 
   1  11   3       12.36       10.02      2.80 o 
   2  11   3      106.82      101.10      7.24 o 
   3  11   3      192.43      204.55     11.14 o 
   4  11   3       24.18       37.68      4.35 o 
 -17   0   4       17.84       21.98     10.40 o 
 -16   0   4        0.75       -2.57      3.53 o 
 -15   0   4       33.13       35.34      5.65 o 
 -14   0   4      167.05      165.33     13.35 o 
 -13   0   4      336.03      380.48     19.58 o 
 -12   0   4       66.08       88.33      7.65 o 
 -11   0   4      404.92      370.09     15.89 o 
 -10   0   4        0.66        0.04      1.64 o 
  -9   0   4       43.61       36.68      4.01 o 
  -8   0   4       35.18       48.12      3.82 o 
  -7   0   4      139.58      133.03      5.95 o 
  -6   0   4      423.75      408.28     13.12 o 
  -5   0   4     3208.14     3015.03    117.31 o 
  -4   0   4      155.86      195.61      3.90 o 
  -3   0   4     1082.21     1081.66     28.63 o 
  -2   0   4     1090.24     1054.42     18.36 o 
  -1   0   4      103.75      117.36      7.55 o 
   0   0   4        1.22       -0.47      0.49 o 
   1   0   4     3694.99     3722.31     65.08 o 
   2   0   4      423.25      347.63      4.18 o 
   3   0   4       17.32        0.96      1.30 o 
   4   0   4      158.58      241.85      9.09 o 
   5   0   4     1483.36     1347.95     44.67 o 
   6   0   4     1044.10     1065.69     32.76 o 
   7   0   4      472.24      638.69     23.60 o 
   8   0   4      149.13      174.93      9.03 o 
   9   0   4       71.22       75.44      5.80 o 
  10   0   4      197.15      167.30     12.29 o 
  11   0   4       83.07       72.19      8.01 o 
  12   0   4       30.13       28.83      5.22 o 
  13   0   4        0.41       -2.15      2.82 o 
  14   0   4      137.47      136.85     12.51 o 
  15   0   4        4.33        4.41      3.54 o 
 -17   1   4        6.20        3.35      2.91 o 
 -16   1   4      128.99      146.04      8.57 o 
 -15   1   4        1.29        6.02      2.43 o 
 -14   1   4        0.92        1.06      1.89 o 
 -13   1   4       57.81       62.35      4.72 o 
 -12   1   4      514.17      474.93     14.67 o 
 -11   1   4       78.23       80.35      4.52 o 
 -10   1   4       15.11       19.11      2.50 o 
  -9   1   4        0.01        1.38      1.40 o 
  -8   1   4       37.73       51.60      2.79 o 
  -7   1   4       92.31       71.32      3.47 o 
  -6   1   4      834.75      842.98     19.58 o 
  -5   1   4       21.57       19.15      0.58 o 
  -4   1   4       16.75       25.46      1.98 o 
  -3   1   4        6.00       14.97      1.05 o 
  -2   1   4      145.87      180.19      2.88 o 
  -1   1   4       36.69       44.31      2.51 o 
   0   1   4       85.97       79.95      1.47 o 
   1   1   4      637.26      574.39     22.74 o 
   2   1   4      483.76      384.97      6.72 o 
   3   1   4     2551.64     2813.97     36.52 o 
   4   1   4        0.72        1.39      0.60 o 
   5   1   4       53.63       33.92      2.07 o 
   6   1   4      133.98      157.09      6.21 o 
   7   1   4       15.23       20.66      2.60 o 
   8   1   4        0.26        3.29      1.49 o 
   9   1   4       18.81       14.88      2.34 o 
  10   1   4       68.92       67.70      5.48 o 
  11   1   4        0.11        7.95      5.26 o 
  12   1   4        4.14        8.35      2.41 o 
  13   1   4      181.45      186.64      9.44 o 
  14   1   4       41.95       40.00      4.33 o 
  15   1   4       34.27       36.76      5.03 o 
 -16   2   4       15.09       20.19      4.43 o 
 -15   2   4        1.19       -1.02      2.00 o 
 -14   2   4        1.75       11.97      3.75 o 
 -13   2   4        1.12        1.80      1.98 o 
 -12   2   4       42.79       48.38      3.90 o 
 -11   2   4       10.46       15.35      2.63 o 
 -10   2   4       29.29       26.13      2.85 o 
  -9   2   4        1.07        2.80      2.33 o 
  -8   2   4      360.41      374.79      7.29 o 
  -7   2   4      185.98      172.57      3.66 o 
  -6   2   4       96.90       92.25      2.54 o 
  -5   2   4     1862.01     1847.73     22.41 o 
  -4   2   4       33.82       38.55      1.54 o 
  -3   2   4       28.00       39.82      2.27 o 
  -2   2   4       45.08       20.92      1.09 o 
  -1   2   4      661.06      639.40      9.59 o 
   0   2   4       86.64      105.78      3.93 o 
   1   2   4       81.20       70.33      1.87 o 
   2   2   4     1316.69     1271.23     22.31 o 
   3   2   4      768.08      757.73     12.66 o 
   4   2   4      187.56      203.66      4.06 o 
   5   2   4      126.40      122.92      3.74 o 
   6   2   4        9.08        2.81      0.73 o 
   7   2   4        0.22        5.73      1.84 o 
   8   2   4       19.71       16.92      2.14 o 
   9   2   4        0.01       -1.05      1.29 o 
  10   2   4       28.96       23.11      2.61 o 
  11   2   4       43.69       47.85      4.23 o 
  12   2   4       45.93       53.85      4.77 o 
  13   2   4        0.45        5.90      3.61 o 
  14   2   4       75.40       73.47      5.61 o 
 -16   3   4        0.35        0.81      2.05 o 
 -15   3   4       58.10       45.57      5.08 o 
 -14   3   4        0.00       -1.38      2.43 o 
 -13   3   4       11.15       17.62      3.28 o 
 -12   3   4       26.02       33.54      3.24 o 
 -11   3   4       70.88       60.64      3.96 o 
 -10   3   4       96.31       86.02      3.14 o 
  -9   3   4      232.67      223.38      5.54 o 
  -8   3   4       60.47       68.97      2.77 o 
  -7   3   4        8.70       13.92      1.24 o 
  -6   3   4     1400.06     1342.51     18.02 o 
  -5   3   4      470.40      410.31      9.03 o 
  -4   3   4       61.02       52.91      1.58 o 
  -3   3   4      129.01      159.65      4.45 o 
  -2   3   4      307.97      297.30      4.62 o 
  -1   3   4        0.98        8.84      1.13 o 
   0   3   4      408.94      361.99      6.18 o 
   1   3   4      221.52      236.26      3.96 o 
   2   3   4        0.99        5.76      0.72 o 
   3   3   4       25.64       20.24      0.96 o 
   4   3   4       29.12       44.46      1.43 o 
   5   3   4       41.41       45.96      2.52 o 
   6   3   4      468.69      465.48     10.07 o 
   7   3   4        5.29        7.13      2.37 o 
   8   3   4       49.20       47.41      5.71 o 
   9   3   4      140.97      132.04      6.66 o 
  10   3   4       29.82       27.20      3.62 o 
  11   3   4      110.11      109.13      6.24 o 
  12   3   4       74.48       94.73     15.68 o 
  13   3   4       21.69       21.39      3.20 o 
  14   3   4       25.89       21.49      3.54 o 
 -16   4   4        2.13        1.22      2.18 o 
 -15   4   4       17.54       25.07      4.04 o 
 -14   4   4       12.90       17.68      3.53 o 
 -13   4   4       18.36       19.03      3.13 o 
 -12   4   4        6.91        9.28      3.06 o 
 -11   4   4       17.60       23.32      3.26 o 
 -10   4   4       21.90       16.90      1.89 o 
  -9   4   4       41.30       36.25      2.24 o 
  -8   4   4      887.82      878.67     18.28 o 
  -7   4   4       99.26      100.90      3.52 o 
  -6   4   4      130.24      116.95      3.08 o 
  -5   4   4        2.76        3.94      0.68 o 
  -4   4   4       16.10       25.24      2.46 o 
  -3   4   4       68.13       56.80      2.77 o 
  -2   4   4        2.31       11.55      1.04 o 
  -1   4   4      661.45      684.35     10.53 o 
   0   4   4       61.08       56.32      2.46 o 
   1   4   4       90.33       65.43      2.17 o 
   2   4   4        4.06       17.06      1.05 o 
   3   4   4       10.61       14.06      1.03 o 
   4   4   4       65.27       61.30      1.94 o 
   5   4   4      341.96      309.14      7.82 o 
   6   4   4      166.60      144.84      3.61 o 
   7   4   4       35.33       33.11      2.15 o 
   8   4   4       72.33       85.74      3.64 o 
   9   4   4       22.45       26.38      2.38 o 
  10   4   4        4.76       12.36      2.78 o 
  11   4   4       62.52       55.11      4.23 o 
  12   4   4       22.64       23.67      3.13 o 
  13   4   4       10.02       11.04      2.79 o 
  14   4   4        0.10       -1.36      2.19 o 
 -15   5   4        0.00        2.67      2.86 o 
 -14   5   4       20.09       23.90      3.50 o 
 -13   5   4       47.29       47.04      5.68 o 
 -12   5   4       20.77       27.10      4.11 o 
 -11   5   4       15.29       19.71      3.20 o 
 -10   5   4        0.11        0.72      1.34 o 
  -9   5   4      160.27      145.52      4.94 o 
  -8   5   4       66.62       74.87      3.89 o 
  -7   5   4      136.35      125.66      5.38 o 
  -6   5   4        0.01       -0.50      0.72 o 
  -5   5   4       90.33       77.50      2.57 o 
  -4   5   4       25.30       28.54      3.03 o 
  -3   5   4       47.96       45.45      1.80 o 
  -2   5   4      323.32      276.85      5.15 o 
  -1   5   4      805.33      773.04     31.08 o 
   0   5   4        7.03        9.11      1.19 o 
   1   5   4       58.92       75.89      2.55 o 
   2   5   4        2.74       14.06      2.62 o 
   3   5   4        1.93        5.07      1.85 o 
   4   5   4       79.56       98.30      3.19 o 
   5   5   4      206.16      193.79      4.46 o 
   6   5   4       49.01       46.74      2.09 o 
   7   5   4      113.54      109.95      3.51 o 
   8   5   4       88.19       83.94      3.80 o 
   9   5   4        6.83        8.28      1.58 o 
  10   5   4        0.38        1.78      1.84 o 
  11   5   4       69.24       73.06      5.60 o 
  12   5   4       16.26       22.07      3.37 o 
  13   5   4        8.51       10.00      3.61 o 
 -14   6   4       17.34       34.25      5.44 o 
 -13   6   4        0.65        1.20      2.40 o 
 -12   6   4        3.26        2.55      2.49 o 
 -11   6   4        8.16       14.35      2.41 o 
 -10   6   4       15.37       14.64      3.01 o 
  -9   6   4       56.17       53.66      3.80 o 
  -8   6   4        1.07        1.23      1.13 o 
  -7   6   4      119.74      115.27      3.35 o 
  -6   6   4      320.12      291.54      6.13 o 
  -5   6   4      385.39      347.85      9.69 o 
  -4   6   4      602.54      606.88     11.08 o 
  -3   6   4      168.06      170.73      3.83 o 
  -2   6   4        8.68       10.46      0.99 o 
  -1   6   4        2.58        4.02      0.77 o 
   0   6   4       79.13       57.26      1.95 o 
   1   6   4      266.98      241.38      5.09 o 
   2   6   4      201.77      191.39      4.42 o 
   3   6   4      494.91      499.31      9.69 o 
   4   6   4       11.75       15.78      1.63 o 
   5   6   4      211.06      214.47      6.05 o 
   6   6   4        0.67        0.06      0.97 o 
   7   6   4        6.43        5.74      1.67 o 
   8   6   4        8.94       13.72      1.83 o 
   9   6   4       10.19        6.61      1.79 o 
  10   6   4       11.50       15.01      3.22 o 
  11   6   4        3.56       13.41      5.20 o 
  12   6   4       56.82       57.71      7.90 o 
 -13   7   4       28.68       35.37      5.67 o 
 -12   7   4       19.47       19.07      4.36 o 
 -11   7   4       19.26       17.93      2.97 o 
 -10   7   4       48.71       53.94      4.16 o 
  -9   7   4        0.03        1.20      1.61 o 
  -8   7   4       41.03       41.52      3.19 o 
  -7   7   4        9.84       12.96      1.63 o 
  -6   7   4      127.74      115.76      4.30 o 
  -5   7   4       40.20       33.10      2.25 o 
  -4   7   4        9.79        9.42      2.19 o 
  -3   7   4        3.25        4.24      1.99 o 
  -2   7   4       59.84       29.33      1.43 o 
  -1   7   4        7.65        2.42      1.16 o 
   0   7   4       21.32       16.39      1.15 o 
   1   7   4       14.55       22.43      2.23 o 
   2   7   4        0.01        1.62      1.06 o 
   3   7   4       92.80      106.54      3.94 o 
   4   7   4      145.49      126.84      4.50 o 
   5   7   4       39.56       35.53      2.47 o 
   6   7   4        1.49        7.31      2.36 o 
   7   7   4       39.04       42.92      3.40 o 
   8   7   4        0.56        4.00      2.60 o 
   9   7   4        0.21        1.86      1.75 o 
  10   7   4        3.67        4.10      2.75 o 
  11   7   4       11.64       15.70      3.59 o 
 -12   8   4       24.98       24.65      4.54 o 
 -11   8   4        9.43       10.58      4.43 o 
 -10   8   4       19.20       18.29      3.15 o 
  -9   8   4       71.16       74.00      5.03 o 
  -8   8   4      134.90      142.08      6.85 o 
  -7   8   4      164.83      159.27      5.85 o 
  -6   8   4       23.73       28.37      2.38 o 
  -5   8   4        1.76        2.07      1.77 o 
  -4   8   4      102.69       99.83      4.19 o 
  -3   8   4        0.07        3.78      1.76 o 
  -2   8   4        6.23        8.87      1.83 o 
  -1   8   4       44.56       53.53      3.58 o 
   0   8   4      333.46      332.46     10.85 o 
   1   8   4       60.76       56.29      3.65 o 
   2   8   4      145.13      118.29      5.80 o 
   3   8   4       14.78       13.01      1.82 o 
   4   8   4       15.48        9.27      1.68 o 
   5   8   4        9.77       11.73      1.83 o 
   6   8   4       39.88       33.36      2.73 o 
   7   8   4        2.41        2.19      1.66 o 
   8   8   4       12.70       11.54      2.48 o 
   9   8   4        0.00       -1.17      2.52 o 
  10   8   4        0.15       -2.79      3.53 o 
 -10   9   4       42.22       45.36      6.91 o 
  -9   9   4       99.40      116.65      8.25 o 
  -8   9   4       14.31       11.66      3.43 o 
  -7   9   4       14.04       10.55      3.33 o 
  -6   9   4       16.65       25.99      3.26 o 
  -5   9   4       33.00       39.41      4.25 o 
  -4   9   4        0.48       -0.66      1.53 o 
  -3   9   4       42.25       43.68      3.65 o 
  -2   9   4        2.29        7.27      4.27 o 
  -1   9   4       71.38       83.33      5.16 o 
   0   9   4        0.00        6.39      3.58 o 
   1   9   4       34.10       35.37      3.83 o 
   2   9   4      283.35      278.75     11.43 o 
   3   9   4      113.94      110.10      6.18 o 
   4   9   4      102.09       88.72      5.86 o 
   5   9   4        7.23        9.57      2.33 o 
   6   9   4        2.98        9.60      3.88 o 
   7   9   4       18.62       23.98      4.22 o 
   8   9   4        1.16        2.40      2.45 o 
  -8  10   4        3.61        1.80      2.57 o 
  -7  10   4       11.26       22.68      8.33 o 
  -6  10   4       48.79       52.25      5.38 o 
  -5  10   4        0.05       -0.14      1.65 o 
  -4  10   4       33.13       43.74      6.64 o 
  -3  10   4       95.77       82.80      5.53 o 
  -2  10   4       66.69       72.40      5.09 o 
  -1  10   4       51.03       55.59      4.80 o 
   0  10   4      148.71      148.83      8.08 o 
   1  10   4        2.16        0.76      1.86 o 
   2  10   4       18.55       27.85      3.46 o 
   3  10   4       15.98       16.98      2.95 o 
   4  10   4        0.26        0.55      1.76 o 
   5  10   4        0.74        4.78      3.67 o 
   6  10   4        9.72       17.74      9.57 o 
  -4  11   4        4.53        2.67      2.88 o 
  -3  11   4        0.00        1.54      2.21 o 
  -2  11   4        0.32        1.10      2.27 o 
  -1  11   4        0.39       -0.10      2.43 o 
   0  11   4        0.90        0.49      1.99 o 
   1  11   4       18.82       24.29      3.85 o 
   2  11   4       43.85       44.80      4.76 o 
 -16   1   5       21.79       29.34      5.19 o 
 -15   1   5       15.47       14.68      3.20 o 
 -14   1   5       44.01       47.04      4.13 o 
 -13   1   5       15.37       16.85      2.75 o 
 -12   1   5        3.43        8.35      2.44 o 
 -11   1   5      101.57       91.16      4.63 o 
 -10   1   5       68.31       65.59      4.29 o 
  -9   1   5        3.09        5.17      2.11 o 
  -8   1   5        7.65       12.68      2.31 o 
  -7   1   5      149.70      142.93      7.81 o 
  -6   1   5       87.59       86.11      4.53 o 
  -5   1   5        0.11        1.44      1.00 o 
  -4   1   5       43.45       32.42      1.19 o 
  -3   1   5       52.62       63.19      2.40 o 
  -2   1   5        2.46        2.18      1.19 o 
  -1   1   5      427.49      372.14      7.62 o 
   0   1   5      650.12      624.43     11.88 o 
   1   1   5       14.82       19.87      0.95 o 
   2   1   5      611.66      635.94     13.27 o 
   3   1   5      466.87      488.91     16.03 o 
   4   1   5        1.63        1.66      1.18 o 
   5   1   5      277.60      255.00      8.35 o 
   6   1   5      153.49      139.56      5.75 o 
   7   1   5        3.41        3.31      1.50 o 
   8   1   5       36.01       36.40      3.86 o 
   9   1   5        9.08       10.75      2.58 o 
  10   1   5       20.16       26.83      4.14 o 
  11   1   5        3.20       10.46      2.63 o 
  12   1   5        3.45        6.54      2.67 o 
  13   1   5        5.57       13.77      4.38 o 
  14   1   5       43.72       45.91      4.95 o 
 -16   2   5        5.99       12.61      3.52 o 
 -15   2   5        0.84        1.97      2.19 o 
 -14   2   5        0.05        0.78      2.76 o 
 -13   2   5       47.03       45.72      4.01 o 
 -12   2   5       15.99       25.42      3.17 o 
 -11   2   5       97.46      103.44      6.76 o 
 -10   2   5      212.70      219.73     11.24 o 
  -9   2   5       28.05       37.26      4.22 o 
  -8   2   5       13.51       17.80      1.71 o 
  -7   2   5        1.76        3.03      0.97 o 
  -6   2   5       19.15       24.29      2.49 o 
  -5   2   5        4.65        2.62      0.75 o 
  -4   2   5      403.14      401.73      6.40 o 
  -3   2   5      495.13      528.93      8.18 o 
  -2   2   5      292.27      349.03      6.69 o 
  -1   2   5       33.83       35.07      1.50 o 
   0   2   5       28.34       25.18      1.31 o 
   1   2   5      104.30      151.63      4.68 o 
   2   2   5      693.95      727.80     11.44 o 
   3   2   5      853.29      825.34     14.00 o 
   4   2   5      534.62      558.83      9.87 o 
   5   2   5        5.92        6.99      1.51 o 
   6   2   5      160.18      146.18      5.60 o 
   7   2   5       87.41      100.37      4.77 o 
   8   2   5      154.22      154.05      6.65 o 
   9   2   5       38.11       28.30      4.67 o 
  10   2   5        7.35        8.23      2.32 o 
  11   2   5       18.27       22.90      3.23 o 
  12   2   5        0.13        2.14      1.75 o 
  13   2   5        9.45        9.07      4.21 o 
  14   2   5        4.03        3.80      2.85 o 
 -16   3   5        3.21        3.48      2.60 o 
 -15   3   5        5.65        4.64      2.44 o 
 -14   3   5        2.91        4.95      2.49 o 
 -13   3   5       22.06       27.66      3.31 o 
 -12   3   5       80.32       75.63      4.88 o 
 -11   3   5       79.49       73.30      4.34 o 
 -10   3   5       39.35       39.68      3.31 o 
  -9   3   5      427.76      398.54      9.17 o 
  -8   3   5        0.11        1.11      1.05 o 
  -7   3   5      259.29      261.98      6.12 o 
  -6   3   5        8.70       12.06      1.42 o 
  -5   3   5        7.88       10.08      1.25 o 
  -4   3   5       67.81       88.11      2.74 o 
  -3   3   5      531.37      558.53     10.67 o 
  -2   3   5      671.04      689.04     11.05 o 
  -1   3   5     1164.68     1184.03     18.32 o 
   0   3   5      147.39      134.47      2.96 o 
   1   3   5       74.77       76.34      2.25 o 
   2   3   5       90.25      100.28      2.29 o 
   3   3   5        0.01        3.76      1.32 o 
   4   3   5       85.65       89.32      2.81 o 
   5   3   5        0.01        1.00      0.88 o 
   6   3   5        0.87        0.64      1.09 o 
   7   3   5       21.39       26.71      4.63 o 
   8   3   5      185.21      182.21      7.79 o 
   9   3   5      101.45      104.00      6.04 o 
  10   3   5      204.10      204.18      8.92 o 
  11   3   5       26.71       24.01      3.28 o 
  12   3   5        0.01        0.17      1.61 o 
  13   3   5        3.77        2.07      2.24 o 
 -15   4   5       28.96       36.10      4.24 o 
 -14   4   5       18.84       14.19      3.34 o 
 -13   4   5        5.13        2.28      2.22 o 
 -12   4   5       44.05       44.72      3.51 o 
 -11   4   5        6.96        6.90      2.15 o 
 -10   4   5       85.58       76.90      3.11 o 
  -9   4   5       47.10       48.04      2.44 o 
  -8   4   5       23.54       31.35      3.33 o 
  -7   4   5        1.34        5.87      2.03 o 
  -6   4   5      270.93      244.90      5.38 o 
  -5   4   5        1.38        0.43      0.62 o 
  -4   4   5       10.36        9.41      1.35 o 
  -3   4   5        5.71       10.81      1.08 o 
  -2   4   5       22.30       22.07      1.39 o 
  -1   4   5       86.80      106.70      2.83 o 
   0   4   5       18.58       12.73      1.10 o 
   1   4   5      266.38      277.72      8.13 o 
   2   4   5      642.28      681.20     11.89 o 
   3   4   5      309.22      313.84      6.10 o 
   4   4   5       11.46       10.94      1.38 o 
   5   4   5      126.06      128.44      4.10 o 
   6   4   5      373.77      352.71      8.99 o 
   7   4   5      446.41      428.04     13.92 o 
   8   4   5      355.60      330.72     11.90 o 
   9   4   5       67.63       67.25      4.28 o 
  10   4   5       15.40       16.75      2.84 o 
  11   4   5        9.62       13.45      2.55 o 
  12   4   5        7.15        3.93      2.21 o 
  13   4   5       33.59       32.26      4.36 o 
 -14   5   5       35.12       45.61      5.51 o 
 -13   5   5        2.72        2.43      2.12 o 
 -12   5   5        1.28       -0.36      1.61 o 
 -11   5   5       99.61      114.95      6.24 o 
 -10   5   5        7.52       10.10      1.71 o 
  -9   5   5      204.86      189.59      8.14 o 
  -8   5   5        1.87        1.71      1.16 o 
  -7   5   5      658.73      713.44     16.46 o 
  -6   5   5       52.16       60.29      2.56 o 
  -5   5   5       23.97       17.06      1.28 o 
  -4   5   5      105.59       97.99      3.30 o 
  -3   5   5      141.38      160.10      3.89 o 
  -2   5   5       60.12       74.62      2.43 o 
  -1   5   5       20.72       30.76      1.77 o 
   0   5   5      314.35      313.52      6.47 o 
   1   5   5      128.48      147.43      3.87 o 
   2   5   5       25.20       32.30      3.05 o 
   3   5   5      109.28      115.43      3.47 o 
   4   5   5        1.07        0.34      0.86 o 
   5   5   5      424.98      415.79     10.11 o 
   6   5   5      185.65      161.77      5.39 o 
   7   5   5       22.66       22.21      2.14 o 
   8   5   5       40.76       46.97      3.76 o 
   9   5   5       45.26       40.95      3.83 o 
  10   5   5       51.74       57.09      4.29 o 
  11   5   5        9.35        5.94      2.25 o 
  12   5   5       15.21       21.80      4.51 o 
 -14   6   5        5.50        6.45      3.30 o 
 -13   6   5        0.67        0.20      2.39 o 
 -12   6   5       17.48       12.75      3.15 o 
 -11   6   5        1.77        9.47      3.34 o 
 -10   6   5        0.07        0.86      1.31 o 
  -9   6   5        0.01       -0.60      1.47 o 
  -8   6   5        3.84        7.85      1.43 o 
  -7   6   5       49.69       69.29      6.00 o 
  -6   6   5       15.79       15.69      1.57 o 
  -5   6   5        5.36        1.37      1.32 o 
  -4   6   5       46.04       39.06      2.27 o 
  -3   6   5       26.18       16.28      1.41 o 
  -2   6   5       55.40       55.92      2.18 o 
  -1   6   5        1.86        5.33      1.50 o 
   0   6   5       45.82       35.87      2.14 o 
   1   6   5        0.73        0.42      0.74 o 
   2   6   5        1.82        3.59      1.65 o 
   3   6   5        7.53        8.94      1.80 o 
   4   6   5      184.53      191.11      5.70 o 
   5   6   5       67.47       65.24      3.11 o 
   6   6   5       90.09       88.86      4.12 o 
   7   6   5       27.22       27.83      2.42 o 
   8   6   5       41.05       39.72      3.33 o 
   9   6   5       51.44       46.78      7.19 o 
  10   6   5       43.34       41.75      5.31 o 
  11   6   5        4.42        6.96      2.81 o 
 -13   7   5        0.21       -1.95      3.30 o 
 -12   7   5      125.20      118.21      8.71 o 
 -11   7   5       78.12       54.61      6.35 o 
 -10   7   5       49.94       45.05      3.99 o 
  -9   7   5       36.78       35.78      3.41 o 
  -8   7   5        0.85        5.53      2.32 o 
  -7   7   5        0.95        2.05      1.49 o 
  -6   7   5       44.14       47.55      3.37 o 
  -5   7   5       68.52       72.77      3.47 o 
  -4   7   5       49.66       51.68      2.81 o 
  -3   7   5      257.21      231.61      5.65 o 
  -2   7   5      237.04      205.23      4.91 o 
  -1   7   5        6.51        6.97      1.14 o 
   0   7   5        0.20       -0.90      0.90 o 
   1   7   5        4.56       12.30      1.84 o 
   2   7   5        0.77        1.83      0.92 o 
   3   7   5       76.58       71.10      3.40 o 
   4   7   5       73.04       66.98      3.96 o 
   5   7   5       71.49       70.41      4.32 o 
   6   7   5        1.78        0.52      1.50 o 
   7   7   5        0.05        0.20      1.49 o 
   8   7   5       22.15       22.07      4.05 o 
   9   7   5       35.34       38.15      4.52 o 
  10   7   5       18.44       20.19      3.79 o 
 -11   8   5       26.36       29.67      5.92 o 
 -10   8   5        0.01        2.33      2.12 o 
  -9   8   5       59.40       64.86      4.61 o 
  -8   8   5       16.38       21.57      3.05 o 
  -7   8   5        6.30        6.61      2.16 o 
  -6   8   5        2.82        6.53      2.01 o 
  -5   8   5      108.89       94.71      4.09 o 
  -4   8   5        2.19        7.86      1.88 o 
  -3   8   5      143.10      135.42      7.01 o 
  -2   8   5       13.45       21.78      2.72 o 
  -1   8   5       23.03       27.88      2.95 o 
   0   8   5        2.28        6.43      2.83 o 
   1   8   5       32.16       33.56      2.97 o 
   2   8   5       66.94       60.35      4.12 o 
   3   8   5        6.39       12.05      2.33 o 
   4   8   5       70.24       64.60      3.71 o 
   5   8   5        8.59        7.81      1.98 o 
   6   8   5       83.76       79.69      4.86 o 
   7   8   5       54.32       51.00      4.19 o 
   8   8   5       19.05       19.53      3.88 o 
   9   8   5        2.96        0.95      3.40 o 
  -9   9   5        0.02        2.27      2.24 o 
  -8   9   5        2.78        6.80      2.94 o 
  -7   9   5        9.81        6.83      3.08 o 
  -6   9   5       17.58       15.62      3.41 o 
  -5   9   5        2.37       -1.02      1.70 o 
  -4   9   5        2.33        3.35      2.44 o 
  -3   9   5       15.79       23.05      3.05 o 
  -2   9   5       13.73       19.93      2.92 o 
  -1   9   5        0.11        2.31      2.36 o 
   0   9   5        8.05        9.33      2.34 o 
   1   9   5       37.50       35.68      3.48 o 
   2   9   5       38.89       30.25      3.51 o 
   3   9   5        6.52       10.86      3.44 o 
   4   9   5        0.02       -2.96      2.96 o 
   5   9   5        1.28        1.46      2.43 o 
   6   9   5        0.13       13.38      7.42 o 
   7   9   5        0.43        9.16      9.56 o 
  -7  10   5        0.17        1.40      1.92 o 
  -6  10   5        7.86       19.22      3.97 o 
  -5  10   5       18.01       23.62      4.26 o 
  -4  10   5       58.30       67.34      5.41 o 
  -3  10   5       56.78       68.41      5.17 o 
  -2  10   5       71.00       68.83      5.32 o 
  -1  10   5        0.74        0.27      1.82 o 
   0  10   5       14.96       27.61      3.90 o 
   1  10   5       87.04       81.83      5.75 o 
   2  10   5        4.09        6.47      2.42 o 
   3  10   5        0.82       -1.85      2.60 o 
   4  10   5       17.01       25.48      4.60 o 
 -16   0   6       20.48       24.88      5.29 o 
 -15   0   6       14.73       21.17      5.00 o 
 -14   0   6        2.74        3.56      3.67 o 
 -13   0   6       47.26       44.44      6.29 o 
 -12   0   6      172.34      155.88     11.04 o 
 -11   0   6        4.84        0.75      2.34 o 
 -10   0   6        4.64        4.62      2.71 o 
  -9   0   6      132.09      129.21      7.71 o 
  -8   0   6       81.58       95.08      6.37 o 
  -7   0   6       86.51       65.12      6.27 o 
  -6   0   6       24.75       24.05      1.43 o 
  -5   0   6       80.20       72.42      2.66 o 
  -4   0   6       93.71       98.48      3.67 o 
  -3   0   6     1139.80     1170.67     26.41 o 
  -2   0   6      563.58      596.47     13.76 o 
  -1   0   6     1140.06     1075.39     26.60 o 
   0   0   6      749.43      730.61     15.75 o 
   1   0   6      167.07      150.03      6.88 o 
   2   0   6       80.40       64.76      6.85 o 
   3   0   6      477.57      447.39     17.10 o 
   4   0   6      312.53      301.55     13.27 o 
   5   0   6       11.85       12.58      3.40 o 
   6   0   6        1.98        0.92      2.13 o 
   7   0   6      108.83      133.45      8.53 o 
   8   0   6       50.00       48.37      5.93 o 
   9   0   6       30.33       25.04      4.81 o 
  10   0   6       42.39       37.33      6.02 o 
  11   0   6       33.64       45.93      6.98 o 
  12   0   6       77.32       59.09      7.24 o 
  13   0   6       74.86       62.57     11.77 o 
 -16   1   6       20.64       21.81      4.15 o 
 -15   1   6       18.62       25.31      3.44 o 
 -14   1   6       18.44       21.62      3.48 o 
 -13   1   6        0.14        0.49      1.57 o 
 -12   1   6       13.62       13.57      2.72 o 
 -11   1   6        5.25       11.67      2.56 o 
 -10   1   6       89.55       76.80      4.22 o 
  -9   1   6       18.05       18.27      2.35 o 
  -8   1   6      123.18      115.47      5.08 o 
  -7   1   6      356.31      311.83      9.29 o 
  -6   1   6       40.94       43.65      3.07 o 
  -5   1   6      272.62      266.11     11.07 o 
  -4   1   6      514.74      474.13      8.12 o 
  -3   1   6      145.99      181.55      3.89 o 
  -2   1   6      155.61      159.68      4.72 o 
  -1   1   6       32.56       23.82      2.06 o 
   0   1   6      132.06      110.81      3.21 o 
   1   1   6        0.00        6.91      0.93 o 
   2   1   6        0.59        0.29      0.77 o 
   3   1   6      169.11      138.48      4.99 o 
   4   1   6      198.33      163.83      6.01 o 
   5   1   6      214.83      267.44      9.17 o 
   6   1   6       18.51       21.99      3.01 o 
   7   1   6       13.90       18.11      2.54 o 
   8   1   6        6.72       11.23      5.07 o 
   9   1   6      102.33       84.63      5.44 o 
  10   1   6       57.81       64.52      5.01 o 
  11   1   6        9.56       15.56      3.20 o 
  12   1   6       16.44       18.42      3.21 o 
  13   1   6        7.56        5.97      2.97 o 
 -15   2   6      124.45      123.57      8.07 o 
 -14   2   6       12.48        6.43      2.60 o 
 -13   2   6        5.70        1.79      1.99 o 
 -12   2   6        3.78        3.84      2.98 o 
 -11   2   6       30.80       32.29      4.06 o 
 -10   2   6       16.46       15.53      2.47 o 
  -9   2   6        1.70        8.04      4.51 o 
  -8   2   6        0.08        1.53      1.49 o 
  -7   2   6       53.59       56.47      2.16 o 
  -6   2   6       54.61       43.17      2.57 o 
  -5   2   6       71.58       73.73      2.05 o 
  -4   2   6       12.60       15.20      1.68 o 
  -3   2   6       26.86       31.20      1.52 o 
  -2   2   6       69.18       82.41      3.03 o 
  -1   2   6      124.17      143.10      5.92 o 
   0   2   6       47.67       46.77      1.62 o 
   1   2   6       81.48       79.15      3.20 o 
   2   2   6       29.08       40.97      2.53 o 
   3   2   6       12.41        5.82      1.53 o 
   4   2   6      421.45      412.25     12.38 o 
   5   2   6       19.93       24.01      3.25 o 
   6   2   6        0.09       -0.72      1.47 o 
   7   2   6       32.77       45.06      3.51 o 
   8   2   6       29.60       31.09      3.24 o 
   9   2   6       44.48       45.68      4.01 o 
  10   2   6        0.66       -2.13      2.13 o 
  11   2   6       24.17       24.19      3.47 o 
  12   2   6       14.07       13.98      3.66 o 
 -15   3   6        6.94        1.64      2.24 o 
 -14   3   6        0.42       -0.92      1.98 o 
 -13   3   6        8.12       12.80      2.98 o 
 -12   3   6        0.24        2.51      1.94 o 
 -11   3   6        3.99       12.05      3.99 o 
 -10   3   6        0.76       -0.07      1.42 o 
  -9   3   6      103.38      105.96      5.17 o 
  -8   3   6      424.33      425.82     11.05 o 
  -7   3   6      289.18      275.93      7.23 o 
  -6   3   6      100.22       88.39      3.23 o 
  -5   3   6       31.10       37.82      1.73 o 
  -4   3   6        0.00       -0.61      0.81 o 
  -3   3   6       69.85       72.00      2.87 o 
  -2   3   6      185.26      187.44      4.19 o 
  -1   3   6      313.59      369.11      8.00 o 
   0   3   6       22.86       20.02      1.18 o 
   1   3   6      106.51      105.65      3.12 o 
   2   3   6      117.86      122.15      3.87 o 
   3   3   6      261.68      281.08      7.17 o 
   4   3   6        1.98        0.51      1.19 o 
   5   3   6      135.74      140.61      7.00 o 
   6   3   6        6.13        6.64      3.19 o 
   7   3   6       22.85       29.32      2.90 o 
   8   3   6       84.41       94.33      5.50 o 
   9   3   6       19.64       23.65      3.29 o 
  10   3   6       49.25       44.09      4.19 o 
  11   3   6       85.07       78.55      6.21 o 
  12   3   6        0.68        1.15      2.13 o 
 -15   4   6        6.18        7.03      3.88 o 
 -14   4   6       45.21       48.41      5.12 o 
 -13   4   6       25.59       22.23      3.16 o 
 -12   4   6       14.51       17.84      3.26 o 
 -11   4   6        0.32       -0.72      1.63 o 
 -10   4   6        4.23        1.85      1.76 o 
  -9   4   6       43.28       42.39      3.97 o 
  -8   4   6       56.56       57.36      2.93 o 
  -7   4   6        4.30        2.96      1.91 o 
  -6   4   6      601.97      570.30     13.21 o 
  -5   4   6       27.09       32.67      2.12 o 
  -4   4   6       70.03       76.57      2.54 o 
  -3   4   6       13.72       28.87      1.62 o 
  -2   4   6      123.70      140.78      3.66 o 
  -1   4   6      157.76      164.15      4.21 o 
   0   4   6       14.70       10.24      1.63 o 
   1   4   6      253.77      217.06      6.13 o 
   2   4   6        0.51        2.58      1.09 o 
   3   4   6        0.13        0.55      0.88 o 
   4   4   6       43.49       44.59      3.04 o 
   5   4   6       14.47       18.60      2.48 o 
   6   4   6        2.09        2.38      1.70 o 
   7   4   6       16.56       15.11      2.69 o 
   8   4   6        0.06        3.53      3.34 o 
   9   4   6        4.52        6.02      2.17 o 
  10   4   6        6.36        5.29      2.19 o 
  11   4   6        0.23        1.93      2.07 o 
  12   4   6        0.57        1.65      2.34 o 
 -14   5   6        5.43        1.32      2.67 o 
 -13   5   6       12.66       16.19      2.98 o 
 -12   5   6        7.09       11.27      2.65 o 
 -11   5   6       10.78       15.40      2.85 o 
 -10   5   6       45.53       56.46      4.18 o 
  -9   5   6       25.19       26.32      3.22 o 
  -8   5   6       56.86       64.10      3.35 o 
  -7   5   6       90.14       74.26      3.96 o 
  -6   5   6      355.36      350.45      9.32 o 
  -5   5   6      108.81      102.95      3.33 o 
  -4   5   6       30.36       25.80      2.09 o 
  -3   5   6        0.05        0.69      0.83 o 
  -2   5   6       39.66       36.30      2.07 o 
  -1   5   6        2.52        6.77      1.34 o 
   0   5   6        0.06        0.72      1.03 o 
   1   5   6        2.45        1.83      0.98 o 
   2   5   6      264.42      241.55      5.73 o 
   3   5   6      284.63      262.30      7.29 o 
   4   5   6      114.43       97.66      3.97 o 
   5   5   6       84.64       71.62      3.34 o 
   6   5   6      159.60      167.66      6.67 o 
   7   5   6        2.26        2.45      1.76 o 
   8   5   6        0.39        0.47      1.69 o 
   9   5   6        2.21        2.30      1.87 o 
  10   5   6        0.99        0.99      1.91 o 
  11   5   6        3.76        3.66      2.70 o 
 -13   6   6       14.66       12.45      4.08 o 
 -12   6   6        0.12        1.31      2.33 o 
 -11   6   6        1.31       -0.51      2.97 o 
 -10   6   6        6.66       16.88      5.21 o 
  -9   6   6        0.77        1.32      1.31 o 
  -8   6   6        0.60        3.16      1.89 o 
  -7   6   6        5.79        2.86      1.36 o 
  -6   6   6        5.94        7.13      1.42 o 
  -5   6   6        0.81        2.44      1.00 o 
  -4   6   6       33.11       24.36      1.75 o 
  -3   6   6        1.48        6.17      1.18 o 
  -2   6   6        4.33        5.58      1.19 o 
  -1   6   6       45.02       40.40      2.26 o 
   0   6   6      150.87      127.80      3.96 o 
   1   6   6        1.11        3.30      1.87 o 
   2   6   6       36.88       42.23      2.99 o 
   3   6   6       59.35       61.90      3.72 o 
   4   6   6        1.78        5.45      1.53 o 
   5   6   6      175.15      176.45      6.65 o 
   6   6   6       23.58       25.55      2.98 o 
   7   6   6       10.10       15.87      2.60 o 
   8   6   6       32.31       32.49      9.64 o 
   9   6   6       23.78       34.10      4.43 o 
  10   6   6       43.61       31.72      4.63 o 
 -12   7   6        0.69        1.67      2.68 o 
 -11   7   6       15.12       23.76      4.28 o 
 -10   7   6        0.92       -0.06      2.04 o 
  -9   7   6       61.51       65.62      4.60 o 
  -8   7   6        0.32        1.92      1.84 o 
  -7   7   6        2.95        7.04      2.85 o 
  -6   7   6       22.49       20.44      2.97 o 
  -5   7   6        4.02        6.30      2.44 o 
  -4   7   6       10.96        9.18      1.31 o 
  -3   7   6       35.41       34.91      2.17 o 
  -2   7   6        0.40        0.55      1.11 o 
  -1   7   6       10.48       12.77      1.55 o 
   0   7   6       26.73       33.61      2.34 o 
   1   7   6       11.66       22.07      2.14 o 
   2   7   6        2.82        0.41      0.97 o 
   3   7   6        3.68        7.08      3.32 o 
   4   7   6       97.69      101.79      5.35 o 
   5   7   6       12.07       17.93      3.81 o 
   6   7   6       77.24       76.19      6.60 o 
   7   7   6        0.08       -0.83      2.12 o 
   8   7   6       36.17       40.24      5.21 o 
   9   7   6        9.79        8.50      3.42 o 
 -10   8   6        1.86        4.16      3.53 o 
  -9   8   6        9.19        6.59      2.52 o 
  -8   8   6        0.50        7.31      2.56 o 
  -7   8   6       24.09       24.19      3.02 o 
  -6   8   6       70.52       70.84      4.52 o 
  -5   8   6       16.99       27.82      3.98 o 
  -4   8   6        0.26        1.35      1.35 o 
  -3   8   6       13.82        8.38      2.36 o 
  -2   8   6      161.60      144.60      7.14 o 
  -1   8   6        6.47       11.39      3.31 o 
   0   8   6       15.58       19.12      2.74 o 
   1   8   6        5.52        7.86      2.18 o 
   2   8   6      105.40      105.65      6.01 o 
   3   8   6        0.02        1.61      2.50 o 
   4   8   6        6.96        3.44      2.41 o 
   5   8   6        3.84       -0.77      2.68 o 
   6   8   6       23.17       26.14      6.26 o 
   7   8   6       38.31       39.99      6.71 o 
  -8   9   6       65.83       69.11      6.53 o 
  -7   9   6       59.04       52.17      5.59 o 
  -6   9   6       10.25       10.08      3.04 o 
  -5   9   6       34.18       45.70      4.88 o 
  -4   9   6       31.28       36.92      3.76 o 
  -3   9   6       35.00       33.90      3.82 o 
  -2   9   6        0.33        0.21      1.91 o 
  -1   9   6        3.86        1.86      1.68 o 
   0   9   6       20.88       23.61      3.41 o 
   1   9   6        1.62        3.32      2.21 o 
   2   9   6       96.86       86.75      6.48 o 
   3   9   6      146.66      151.31      9.92 o 
   4   9   6        2.59        6.69      4.67 o 
   5   9   6       14.95       21.96      5.06 o 
  -5  10   6        0.25        1.95      2.69 o 
  -4  10   6       15.83       24.51      4.36 o 
  -3  10   6       25.49       23.22      4.78 o 
  -2  10   6       17.41       19.51      3.60 o 
  -1  10   6       34.56       31.69      3.86 o 
   0  10   6        1.29        7.04      5.48 o 
   1  10   6        5.06       11.85      5.36 o 
   2  10   6      113.59      103.80      8.34 o 
 -15   1   7       15.23       26.57      4.59 o 
 -14   1   7       15.23       13.34      3.04 o 
 -13   1   7       44.74       34.81      3.72 o 
 -12   1   7       16.81       21.13      3.27 o 
 -11   1   7        5.54        0.81      1.77 o 
 -10   1   7       10.23        9.18      2.25 o 
  -9   1   7       32.05       25.30      2.80 o 
  -8   1   7        8.22       15.14      2.17 o 
  -7   1   7       69.24       59.11      3.60 o 
  -6   1   7      206.12      205.08      5.36 o 
  -5   1   7       63.63       54.57      3.29 o 
  -4   1   7        3.03        2.44      0.88 o 
  -3   1   7        0.73        2.83      1.57 o 
  -2   1   7       30.78       33.14      2.02 o 
  -1   1   7       16.03       14.27      1.36 o 
   0   1   7        0.01        0.78      0.73 o 
   1   1   7        1.66        0.56      1.19 o 
   2   1   7       20.88       25.39      2.53 o 
   3   1   7      476.85      451.97     13.66 o 
   4   1   7       29.27       30.68      2.72 o 
   5   1   7       15.54       19.26      3.64 o 
   6   1   7       64.85       66.62      4.58 o 
   7   1   7       30.47       25.24      3.03 o 
   8   1   7       17.09       18.73      2.94 o 
   9   1   7        3.30        4.04      2.36 o 
  10   1   7       15.28       14.73      3.06 o 
  11   1   7        5.54       10.78      4.48 o 
 -15   2   7        5.22        5.35      2.53 o 
 -14   2   7       92.46      101.68      7.15 o 
 -13   2   7       56.02       55.25      4.59 o 
 -12   2   7       13.52       20.19      3.34 o 
 -11   2   7        2.28        6.73      2.84 o 
 -10   2   7        3.68        5.70      2.10 o 
  -9   2   7        1.32        2.32      1.53 o 
  -8   2   7       12.44       12.86      2.02 o 
  -7   2   7        0.40        1.04      0.85 o 
  -6   2   7       99.86      112.02      6.43 o 
  -5   2   7      141.17      131.23      5.49 o 
  -4   2   7        1.74        0.80      0.81 o 
  -3   2   7       96.87       81.44      3.59 o 
  -2   2   7       33.21       35.65      2.65 o 
  -1   2   7        0.85        4.30      0.94 o 
   0   2   7       90.03       76.74      2.58 o 
   1   2   7      156.13      143.35      6.12 o 
   2   2   7       59.71       60.70      3.54 o 
   3   2   7        0.16        1.89      1.44 o 
   4   2   7        7.03        7.94      1.98 o 
   5   2   7      805.29      787.77     24.25 o 
   6   2   7      262.64      255.09     10.46 o 
   7   2   7       84.71       95.51      6.26 o 
   8   2   7       87.00       86.08      5.77 o 
   9   2   7        0.36       -1.41      1.84 o 
  10   2   7        0.03        3.15      2.03 o 
  11   2   7        1.00       -0.91      1.98 o 
 -14   3   7        0.02        0.66      1.98 o 
 -13   3   7       13.41       21.95      3.61 o 
 -12   3   7        5.18        5.26      2.26 o 
 -11   3   7       78.13       79.97      5.81 o 
 -10   3   7       78.06       78.97      4.98 o 
  -9   3   7        0.01        2.08      1.75 o 
  -8   3   7        0.08        1.38      1.46 o 
  -7   3   7        3.39        6.74      1.38 o 
  -6   3   7       18.57       18.86      1.84 o 
  -5   3   7      295.73      280.69      6.16 o 
  -4   3   7       75.83       75.82      3.27 o 
  -3   3   7       36.42       43.69      2.05 o 
  -2   3   7       72.83       75.98      3.42 o 
  -1   3   7      115.06      114.22      3.42 o 
   0   3   7      210.99      214.26      5.84 o 
   1   3   7       91.46       79.88      3.99 o 
   2   3   7        0.36        3.29      2.13 o 
   3   3   7      301.67      291.68      9.53 o 
   4   3   7       12.22       13.98      2.59 o 
   5   3   7        0.41        8.73      5.00 o 
   6   3   7       25.83       28.26      3.80 o 
   7   3   7        1.75        1.18      1.71 o 
   8   3   7        0.43       -1.65      2.07 o 
   9   3   7        0.10        0.62      1.87 o 
  10   3   7        0.66        2.59      2.21 o 
  11   3   7        0.99        4.13      2.45 o 
 -14   4   7        4.93        0.09      3.27 o 
 -13   4   7       32.58       34.45      4.29 o 
 -12   4   7        8.41        7.13      2.34 o 
 -11   4   7       22.03       25.13      3.36 o 
 -10   4   7        2.89        4.75      2.06 o 
  -9   4   7        0.16        5.69      3.27 o 
  -8   4   7      217.74      201.18      8.57 o 
  -7   4   7      114.49      110.74      4.36 o 
  -6   4   7      190.47      181.17      5.91 o 
  -5   4   7      102.97       90.54      3.04 o 
  -4   4   7       34.26       37.24      2.03 o 
  -3   4   7      306.66      295.14      7.08 o 
  -2   4   7      141.88      131.17      3.91 o 
  -1   4   7      181.82      178.92      5.39 o 
   0   4   7       42.42       41.43      1.96 o 
   1   4   7       86.10       83.23      4.25 o 
   2   4   7       12.73       14.64      1.71 o 
   3   4   7      133.56      135.01      4.46 o 
   4   4   7      266.42      265.71      9.95 o 
   5   4   7      111.07      118.94      5.94 o 
   6   4   7        5.98       12.11      2.61 o 
   7   4   7       71.32       76.33      4.90 o 
   8   4   7       38.11       35.73      3.99 o 
   9   4   7       16.17       21.71      3.47 o 
  10   4   7        3.82        7.84      6.52 o 
 -13   5   7        0.00        1.59      2.67 o 
 -12   5   7       12.47       17.84      3.25 o 
 -11   5   7       13.26       14.09      2.88 o 
 -10   5   7       19.72       17.81      2.92 o 
  -9   5   7        0.83        0.06      1.48 o 
  -8   5   7       23.81       25.52      2.52 o 
  -7   5   7        3.19        1.86      1.30 o 
  -6   5   7      133.93      131.39      5.03 o 
  -5   5   7      361.22      343.06      8.95 o 
  -4   5   7       26.08       24.09      2.16 o 
  -3   5   7       50.65       47.26      2.35 o 
  -2   5   7      178.23      172.39      5.15 o 
  -1   5   7       34.56       38.35      2.20 o 
   0   5   7      153.54      148.54      4.75 o 
   1   5   7        7.54       10.88      1.62 o 
   2   5   7        6.45        3.83      1.83 o 
   3   5   7        1.24        3.43      2.09 o 
   4   5   7       26.29       35.45      4.04 o 
   5   5   7       13.41       14.07      2.58 o 
   6   5   7       33.98       38.44      3.97 o 
   7   5   7       23.74       28.45      3.22 o 
   8   5   7        2.34        8.75      4.17 o 
   9   5   7       14.94       14.67      3.98 o 
 -12   6   7       19.72       18.89      4.52 o 
 -11   6   7        1.68        2.23      2.47 o 
 -10   6   7       13.13       21.31      4.15 o 
  -9   6   7       19.24       22.90      3.09 o 
  -8   6   7       68.05       64.64      3.79 o 
  -7   6   7       20.58       23.38      2.32 o 
  -6   6   7       18.62       21.39      2.29 o 
  -5   6   7       19.21       24.20      2.26 o 
  -4   6   7        0.07        7.97      2.33 o 
  -3   6   7       12.13       15.48      2.24 o 
  -2   6   7       53.10       60.56      2.97 o 
  -1   6   7       63.92       66.42      3.15 o 
   0   6   7      251.26      257.98      7.20 o 
   1   6   7       26.17       34.90      2.67 o 
   2   6   7       11.25        9.49      2.35 o 
   3   6   7        0.50        1.24      1.29 o 
   4   6   7        1.96        4.09      1.92 o 
   5   6   7        9.27        6.73      1.84 o 
   6   6   7       67.93       67.21      5.23 o 
   7   6   7       12.80        9.07      4.53 o 
   8   6   7       40.04       35.46      5.05 o 
 -11   7   7        0.01        2.21      2.75 o 
 -10   7   7       60.07       66.75      6.01 o 
  -9   7   7       22.71       19.08      6.19 o 
  -8   7   7       24.85       27.59      3.26 o 
  -7   7   7       17.86       17.77      2.82 o 
  -6   7   7       60.12       56.15      4.10 o 
  -5   7   7       54.22       60.07      4.44 o 
  -4   7   7       13.51       20.07      2.29 o 
  -3   7   7       13.21       19.36      1.92 o 
  -2   7   7        1.92        2.35      1.26 o 
  -1   7   7       91.35       90.50      3.96 o 
   0   7   7        8.97        5.65      1.50 o 
   1   7   7       11.92       11.93      1.91 o 
   2   7   7       19.16       20.34      2.29 o 
   3   7   7       46.47       51.20      4.37 o 
   4   7   7       55.10       51.04      4.90 o 
   5   7   7        7.49        9.58      3.61 o 
   6   7   7       18.54       26.34      4.26 o 
   7   7   7        4.03       14.07      7.97 o 
  -9   8   7        5.96       16.89      5.56 o 
  -8   8   7        5.55        2.29      3.17 o 
  -7   8   7        6.59        8.39      3.00 o 
  -6   8   7       67.71       64.63      5.82 o 
  -5   8   7       24.04       24.42      4.09 o 
  -4   8   7       88.13       89.47      6.40 o 
  -3   8   7      131.39      105.75      7.04 o 
  -2   8   7       13.07       17.25      2.94 o 
  -1   8   7        5.01        4.93      2.19 o 
   0   8   7       16.45       12.90      2.91 o 
   1   8   7       15.83       14.46      3.30 o 
   2   8   7        0.96       -0.90      2.21 o 
   3   8   7        0.01        2.53      2.75 o 
   4   8   7       10.94       16.83      5.80 o 
   5   8   7        0.37        8.67     12.00 o 
  -6   9   7        0.60        0.66      2.30 o 
  -5   9   7        3.03        5.54      2.70 o 
  -4   9   7        6.05       10.94      4.87 o 
  -3   9   7        2.56        2.62      2.76 o 
  -2   9   7        0.12        7.25      6.23 o 
  -1   9   7       13.91       10.11      3.82 o 
   0   9   7        2.83        1.02      2.31 o 
   1   9   7        0.53       -0.50      2.83 o 
   2   9   7       26.86       30.51      5.54 o 
   3   9   7        1.35        5.25      6.96 o 
 -14   0   8        1.36        3.87      3.37 o 
 -13   0   8       15.97       11.70      5.79 o 
 -12   0   8        8.01       13.08      4.01 o 
 -11   0   8       53.41       52.43      5.79 o 
 -10   0   8       29.67       29.72      8.67 o 
  -9   0   8       35.82       35.47      5.13 o 
  -8   0   8       12.52       11.53      2.96 o 
  -7   0   8        0.01        2.00      4.48 o 
  -6   0   8        1.97        8.65      2.49 o 
  -5   0   8       64.58       75.38      4.65 o 
  -4   0   8       27.44       19.63      2.11 o 
  -3   0   8      715.04      701.00     20.31 o 
  -2   0   8      147.18      133.95      8.04 o 
  -1   0   8        0.01        1.72      1.11 o 
   0   0   8        8.96       11.67      3.01 o 
   1   0   8       25.52       26.34      4.31 o 
   2   0   8       45.98       44.25      5.47 o 
   3   0   8        7.88       17.91      3.61 o 
   4   0   8        8.62       12.91      3.80 o 
   5   0   8       31.82       27.46      4.99 o 
   6   0   8       57.68       65.59      6.65 o 
   7   0   8        2.54        0.38      2.54 o 
   8   0   8        1.40        7.08      3.34 o 
   9   0   8       74.69       84.93     10.01 o 
  10   0   8        4.98        7.04      4.41 o 
 -14   1   8        5.69        9.54      4.07 o 
 -13   1   8        2.92        3.58      2.44 o 
 -12   1   8       10.40       13.33      2.87 o 
 -11   1   8       14.78       20.57      5.63 o 
 -10   1   8        1.11        1.05      1.66 o 
  -9   1   8       45.44       44.91      3.84 o 
  -8   1   8       56.90       55.74      4.04 o 
  -7   1   8       57.57       57.03      3.85 o 
  -6   1   8        6.58       10.20      2.14 o 
  -5   1   8        8.90        8.69      1.21 o 
  -4   1   8        1.11        1.05      0.95 o 
  -3   1   8       31.47       30.57      1.86 o 
  -2   1   8       12.81       10.99      1.70 o 
  -1   1   8      224.59      213.63      5.16 o 
   0   1   8      104.43      115.56      5.39 o 
   1   1   8       71.31       72.85      4.19 o 
   2   1   8       60.74       58.31      3.90 o 
   3   1   8        4.99        1.93      1.65 o 
   4   1   8       14.68       10.87      2.45 o 
   5   1   8      104.73       88.00      5.25 o 
   6   1   8        8.34       12.68      2.90 o 
   7   1   8        6.78       10.35      2.54 o 
   8   1   8       45.87       44.15      4.53 o 
   9   1   8       24.77       28.53      4.11 o 
  10   1   8        3.02        5.71      2.89 o 
 -14   2   8        4.73        3.67      2.19 o 
 -13   2   8       30.62       37.18      4.69 o 
 -12   2   8        4.84        7.93      2.80 o 
 -11   2   8        0.17       -1.51      1.75 o 
 -10   2   8       16.93       20.61      3.07 o 
  -9   2   8       27.10       23.75      2.83 o 
  -8   2   8       16.37       16.96      2.48 o 
  -7   2   8       19.01       19.76      2.41 o 
  -6   2   8      160.92      147.53      4.87 o 
  -5   2   8        0.61        1.52      0.87 o 
  -4   2   8       33.11       40.56      2.11 o 
  -3   2   8        2.67        5.34      1.13 o 
  -2   2   8        0.35        2.62      1.24 o 
  -1   2   8       17.45       19.68      1.78 o 
   0   2   8        9.54       15.15      1.43 o 
   1   2   8        5.51        6.18      1.88 o 
   2   2   8       11.60       13.53      2.22 o 
   3   2   8        5.39       10.97      2.60 o 
   4   2   8        1.43       -1.37      1.63 o 
   5   2   8      150.51      141.59      7.05 o 
   6   2   8        0.30        2.36      2.01 o 
   7   2   8       18.77       20.19      3.29 o 
   8   2   8       20.90       27.00      3.57 o 
   9   2   8       14.80       20.12      3.71 o 
  10   2   8       13.02       18.34      5.66 o 
 -13   3   8        3.52        0.91      1.96 o 
 -12   3   8        0.31       -1.97      1.97 o 
 -11   3   8        0.11        1.06      1.86 o 
 -10   3   8        0.30        1.01      1.91 o 
  -9   3   8        0.61        1.39      1.71 o 
  -8   3   8        0.11        1.09      1.71 o 
  -7   3   8       11.61       13.70      2.31 o 
  -6   3   8       10.75       16.86      2.03 o 
  -5   3   8      481.33      495.26     18.60 o 
  -4   3   8        0.03        0.78      1.00 o 
  -3   3   8       22.06       30.72      2.12 o 
  -2   3   8       88.38       86.26      4.87 o 
  -1   3   8      146.34      140.82      5.10 o 
   0   3   8      266.81      236.07      8.48 o 
   1   3   8      197.00      196.46      8.04 o 
   2   3   8        4.39        5.80      2.56 o 
   3   3   8       11.22       14.31      2.39 o 
   4   3   8       20.80       20.39      2.93 o 
   5   3   8       28.51       30.80      3.45 o 
   6   3   8        9.49       11.86      2.68 o 
   7   3   8       10.57       16.24      4.00 o 
   8   3   8        1.40        5.73      2.45 o 
   9   3   8        0.20        3.83      2.55 o 
 -12   4   8       53.17       61.89      5.40 o 
 -11   4   8        0.80        1.53      2.01 o 
 -10   4   8        6.15       10.69      3.12 o 
  -9   4   8       24.66       29.73      3.27 o 
  -8   4   8       22.93       17.53      2.76 o 
  -7   4   8       46.04       45.12      3.02 o 
  -6   4   8      220.02      211.67      7.00 o 
  -5   4   8        6.60        5.62      1.52 o 
  -4   4   8        6.53        7.68      1.51 o 
  -3   4   8       63.16       70.79      2.96 o 
  -2   4   8       10.02        9.65      1.35 o 
  -1   4   8       19.88       18.02      1.68 o 
   0   4   8        7.28        6.29      1.64 o 
   1   4   8        0.00        0.79      1.05 o 
   2   4   8       15.79       16.07      2.53 o 
   3   4   8        0.36        5.26      2.49 o 
   4   4   8       18.02       21.55      2.88 o 
   5   4   8        0.10       19.45      7.34 o 
   6   4   8       46.27       41.22      4.09 o 
   7   4   8        4.09        2.95      2.21 o 
   8   4   8        0.02        1.00      2.16 o 
   9   4   8        0.01        1.46      2.43 o 
 -12   5   8        0.84       -0.81      2.61 o 
 -11   5   8        7.45        9.40      2.96 o 
 -10   5   8        0.55       -1.28      1.86 o 
  -9   5   8        1.23        1.73      1.95 o 
  -8   5   8        4.50        2.86      1.98 o 
  -7   5   8       12.69       20.19      2.61 o 
  -6   5   8      185.06      192.59      7.08 o 
  -5   5   8        1.68        5.11      1.65 o 
  -4   5   8      275.26      269.42      7.46 o 
  -3   5   8       42.51       38.25      2.39 o 
  -2   5   8       20.07       19.32      1.93 o 
  -1   5   8       48.54       53.57      3.27 o 
   0   5   8       55.77       48.46      3.44 o 
   1   5   8        1.88        7.00      1.71 o 
   2   5   8       11.85        8.54      2.35 o 
   3   5   8        0.57        6.81      2.73 o 
   4   5   8        3.18        8.34      3.69 o 
   5   5   8       54.35       52.87      4.79 o 
   6   5   8        0.29        0.31      1.91 o 
   7   5   8        5.15        5.20      2.32 o 
   8   5   8       32.54       40.51      4.96 o 
 -10   6   8       11.43       23.00      6.56 o 
  -9   6   8        1.08       -0.13      2.13 o 
  -8   6   8       25.54       28.31      3.35 o 
  -7   6   8        8.97       11.48      2.07 o 
  -6   6   8        0.30        2.11      1.49 o 
  -5   6   8        1.54       -0.40      2.09 o 
  -4   6   8       28.20       24.96      2.68 o 
  -3   6   8       20.35       18.65      2.06 o 
  -2   6   8        0.24        0.64      1.30 o 
  -1   6   8        0.43        1.52      1.35 o 
   0   6   8        9.92       12.22      2.09 o 
   1   6   8        2.39        1.91      1.42 o 
   2   6   8        5.15        5.70      2.85 o 
   3   6   8        0.49        1.76      1.93 o 
   4   6   8        0.05        0.95      1.78 o 
   5   6   8       56.93       52.22      6.00 o 
   6   6   8      119.03      120.21      8.74 o 
   7   6   8        6.62        3.80      3.27 o 
  -9   7   8        0.75       12.10      7.21 o 
  -8   7   8        0.72        1.78      2.63 o 
  -7   7   8       37.15       48.70      5.66 o 
  -6   7   8        0.24        1.73      1.98 o 
  -5   7   8        0.28        5.93      3.64 o 
  -4   7   8        1.87        2.42      1.77 o 
  -3   7   8        0.01        0.23      1.28 o 
  -2   7   8       13.09       17.97      2.27 o 
  -1   7   8       13.84       11.71      2.11 o 
   0   7   8        4.35        6.54      1.92 o 
   1   7   8       19.45       25.44      3.94 o 
   2   7   8        2.56        8.86      4.33 o 
   3   7   8        1.52        1.44      2.76 o 
   4   7   8       30.77       32.35      4.98 o 
   5   7   8       28.52       41.08      5.65 o 
  -6   8   8        4.47       11.70      7.54 o 
  -5   8   8        7.70        5.60      2.84 o 
  -4   8   8       37.28       36.83      5.00 o 
  -3   8   8       19.98       11.95      6.07 o 
  -2   8   8       23.37       26.49      5.17 o 
  -1   8   8        0.02       -0.58      1.87 o 
   0   8   8       11.04        5.57      2.87 o 
   1   8   8        3.80        9.06     10.16 o 
   2   8   8       25.44       25.36      5.82 o 
 -12   1   9       13.16       17.61      3.71 o 
 -11   1   9        2.43        1.72      2.19 o 
 -10   1   9        1.00        2.34      2.01 o 
  -9   1   9       38.68       43.79      3.96 o 
  -8   1   9       96.09       88.03      5.54 o 
  -7   1   9       55.36       40.88      3.64 o 
  -6   1   9       50.91       48.87      3.75 o 
  -5   1   9        3.41        4.35      1.89 o 
  -4   1   9       18.49       18.13      1.71 o 
  -3   1   9       21.78       28.10      2.40 o 
  -2   1   9        1.05        1.15      1.15 o 
  -1   1   9       15.06       18.71      2.90 o 
   0   1   9       23.56       28.42      3.17 o 
   1   1   9       38.12       51.45      5.49 o 
   2   1   9       10.29       11.10      2.61 o 
   3   1   9       24.58       22.48      3.35 o 
   4   1   9       13.47       22.27      3.43 o 
   5   1   9      116.55      106.15      6.87 o 
   6   1   9        2.42        1.75      1.89 o 
   7   1   9        6.41        5.92      2.50 o 
   8   1   9        5.60        7.58      4.95 o 
 -12   2   9        9.08       13.91      3.24 o 
 -11   2   9        1.73       -1.51      1.83 o 
 -10   2   9       15.11       17.28      2.78 o 
  -9   2   9       25.59       28.63      3.40 o 
  -8   2   9       14.40       30.05      8.05 o 
  -7   2   9        0.00        1.41      1.53 o 
  -6   2   9       11.30       21.11      2.64 o 
  -5   2   9       11.83       12.32      1.90 o 
  -4   2   9      210.06      218.07      6.35 o 
  -3   2   9      311.93      314.80      9.33 o 
  -2   2   9       30.90       34.09      3.23 o 
  -1   2   9       34.50       33.46      3.26 o 
   0   2   9        1.69        2.45      1.88 o 
   1   2   9       33.19       39.66      3.70 o 
   2   2   9      118.48      106.06      6.32 o 
   3   2   9       71.47       69.42      5.09 o 
   4   2   9       31.55       32.66      3.94 o 
   5   2   9        0.56        4.09      2.25 o 
   6   2   9        3.15        2.13      2.22 o 
   7   2   9       21.77       15.97      3.65 o 
   8   2   9        2.83        2.93      2.55 o 
 -12   3   9        8.20       16.71      3.50 o 
 -11   3   9        6.81       10.86      4.86 o 
 -10   3   9       28.67       34.82      4.18 o 
  -9   3   9        9.24       10.27      2.64 o 
  -8   3   9        0.07       -0.48      1.58 o 
  -7   3   9       33.71       39.21      9.18 o 
  -6   3   9      158.48      148.16      6.95 o 
  -5   3   9       15.48       12.07      2.04 o 
  -4   3   9        0.51        0.49      1.25 o 
  -3   3   9      130.24      129.10      4.59 o 
  -2   3   9        0.78        3.56      2.37 o 
  -1   3   9        3.07        1.47      1.61 o 
   0   3   9        3.27        3.84      2.02 o 
   1   3   9        0.19        0.98      1.54 o 
   2   3   9        7.73       13.71      3.88 o 
   3   3   9        0.53       -0.68      1.86 o 
   4   3   9       30.58       28.95      3.68 o 
   5   3   9      157.43      141.19      8.51 o 
   6   3   9        3.58        5.46      2.45 o 
   7   3   9        0.58        4.32      2.52 o 
 -11   4   9       49.91       50.10      5.39 o 
 -10   4   9        9.64       10.91      2.90 o 
  -9   4   9        0.46        0.58      1.81 o 
  -8   4   9        2.34        0.92      1.93 o 
  -7   4   9       10.16       13.49      2.72 o 
  -6   4   9      166.88      169.00      8.35 o 
  -5   4   9       50.69       49.67      3.69 o 
  -4   4   9       16.13       16.54      2.29 o 
  -3   4   9        6.60        5.19      1.43 o 
  -2   4   9        1.26        1.57      1.38 o 
  -1   4   9        0.26        1.50      1.78 o 
   0   4   9        6.48        8.92      2.32 o 
   1   4   9        0.02        0.33      1.52 o 
   2   4   9        0.05        1.48      1.77 o 
   3   4   9        2.63        6.95      2.50 o 
   4   4   9        9.48       13.16      5.19 o 
   5   4   9        0.76        0.91      2.08 o 
   6   4   9       14.91       14.61      2.92 o 
 -10   5   9       28.08       26.58      4.79 o 
  -9   5   9       37.22       39.61      4.28 o 
  -8   5   9       26.69       21.72      3.55 o 
  -7   5   9       16.80       24.71      3.41 o 
  -6   5   9       41.80       39.14      3.96 o 
  -5   5   9        0.09        2.48      2.77 o 
  -4   5   9        3.42        3.42      1.57 o 
  -3   5   9        9.21        8.75      3.04 o 
  -2   5   9       14.77       32.81      7.45 o 
  -1   5   9       10.67       23.42      9.54 o 
   0   5   9       12.72       14.30      2.50 o 
   1   5   9       13.93       17.34      3.09 o 
   2   5   9        1.60        3.08      1.97 o 
   3   5   9       10.03       10.87      2.94 o 
   4   5   9       10.91       15.75      3.21 o 
   5   5   9       18.44       22.39      4.01 o 
  -8   6   9        5.29        7.02      3.13 o 
  -7   6   9       10.80       11.90      3.45 o 
  -6   6   9       22.86       27.83      3.62 o 
  -5   6   9       23.42       24.15      2.74 o 
  -4   6   9       49.82       42.80      4.01 o 
  -3   6   9       54.42       53.44      4.24 o 
  -2   6   9       13.10       14.19      2.60 o 
  -1   6   9       43.52       40.13      3.87 o 
   0   6   9       12.79       20.54      3.21 o 
   1   6   9       63.75       63.65      5.30 o 
   2   6   9       53.25       51.74      4.89 o 
   3   6   9        0.07        0.20      2.08 o 
   4   6   9        2.74        3.98      2.90 o 
  -6   7   9       14.48       19.90      4.89 o 
  -5   7   9       12.81        9.66      4.09 o 
  -4   7   9       35.06       32.27      4.29 o 
  -3   7   9       16.18        9.00      3.79 o 
  -2   7   9        0.88        4.96      5.13 o 
  -1   7   9       10.88       12.66      5.92 o 
   0   7   9       67.27       64.52      9.41 o 
   1   7   9        5.90        9.85      3.93 o 
 -11   0  10        0.27       -1.92      3.06 o 
 -10   0  10        5.87        1.35      2.52 o 
  -9   0  10        0.48        1.61      2.54 o 
  -8   0  10       47.57       43.75      8.61 o 
  -7   0  10       26.91       30.09      4.79 o 
  -6   0  10       13.05       16.81      3.51 o 
  -5   0  10        0.03        2.32      2.30 o 
  -4   0  10        4.28        7.08      4.95 o 
  -3   0  10        8.14        7.50      2.86 o 
  -2   0  10        2.89        1.50      2.56 o 
  -1   0  10      127.43      114.33      8.95 o 
   0   0  10        0.01        2.74      3.06 o 
   1   0  10        0.00        0.92      2.44 o 
   2   0  10        2.27       -1.52      2.60 o 
   3   0  10        4.15        0.84      2.43 o 
   4   0  10        0.06        1.49      3.32 o 
   5   0  10       16.46       15.37      4.34 o 
   6   0  10       65.27       49.63     15.84 o 
 -10   1  10        0.01       -0.71      1.88 o 
  -9   1  10        0.22        6.71      5.40 o 
  -8   1  10       18.51       26.41      6.11 o 
  -7   1  10       13.42       18.71      2.92 o 
  -6   1  10        3.27        3.12      1.83 o 
  -5   1  10       30.57       33.28      3.31 o 
  -4   1  10       33.77       43.15      6.03 o 
  -3   1  10        7.22       15.44      4.16 o 
  -2   1  10        0.31       -0.93      1.61 o 
  -1   1  10       17.88       22.24      3.12 o 
   0   1  10        0.78       -0.02      1.67 o 
   1   1  10       25.18       29.23      3.89 o 
   2   1  10        0.24        0.24      1.71 o 
   3   1  10       44.18       54.61      5.22 o 
   4   1  10        9.79        9.05      3.09 o 
   5   1  10       27.63       36.74      4.95 o 
   6   1  10        3.48        6.21      3.22 o 
 -10   2  10        2.71        4.87      2.46 o 
  -9   2  10        0.71        0.57      1.78 o 
  -8   2  10        3.99        4.65      2.32 o 
  -7   2  10       17.29       14.49      2.91 o 
  -6   2  10        9.65        6.50      2.33 o 
  -5   2  10       45.83       37.01      5.54 o 
  -4   2  10        9.70        9.85      3.84 o 
  -3   2  10       44.52       49.24      5.06 o 
  -2   2  10        0.60        1.77      1.80 o 
  -1   2  10       33.34       31.59      3.60 o 
   0   2  10        1.29        1.02      1.88 o 
   1   2  10        3.62        3.24      2.00 o 
   2   2  10        3.01        5.31      2.48 o 
   3   2  10       35.15       32.35      4.03 o 
   4   2  10        8.01        9.57      3.24 o 
   5   2  10        4.65        7.19      3.00 o 
  -9   3  10        4.39        5.15      2.23 o 
  -8   3  10       24.96       25.25      3.39 o 
  -7   3  10       25.03       23.13      3.46 o 
  -6   3  10        0.21        0.54      1.74 o 
  -5   3  10       38.51       38.80      4.64 o 
  -4   3  10       15.44       18.96      3.06 o 
  -3   3  10      152.38      139.46     10.01 o 
  -2   3  10        9.22       10.66      4.14 o 
  -1   3  10       31.68       26.69      3.30 o 
   0   3  10        4.39        6.48      2.51 o 
   1   3  10        0.85        0.03      1.40 o 
   2   3  10        0.05        0.48      2.14 o 
   3   3  10        0.16        0.35      1.86 o 
   4   3  10       12.42       20.02      4.08 o 
   5   3  10        3.25        4.56      2.65 o 
  -8   4  10        0.92        1.17      1.93 o 
  -7   4  10       17.49       18.66      3.31 o 
  -6   4  10        4.68        7.39      2.72 o 
  -5   4  10       19.26       21.50      3.67 o 
  -4   4  10       93.54       84.30      6.59 o 
  -3   4  10        3.98        3.90      2.39 o 
  -2   4  10        6.02        3.28      2.58 o 
  -1   4  10        0.23        0.32      1.73 o 
   0   4  10        5.25        8.89      2.60 o 
   1   4  10        0.45        1.17      1.86 o 
   2   4  10        2.99        1.09      1.83 o 
   3   4  10        3.66        3.76      2.16 o 
   4   4  10        6.44        7.29      2.95 o 
  -7   5  10        5.17        6.01      2.70 o 
  -6   5  10       51.66       36.84      4.88 o 
  -5   5  10        0.94        4.03      3.61 o 
  -4   5  10       33.15       45.56      6.76 o 
  -3   5  10        1.09        2.53      3.01 o 
  -2   5  10       43.40       37.89      5.15 o 
  -1   5  10       13.44       12.63      4.91 o 
   0   5  10        9.23        5.88      2.60 o 
   1   5  10       12.95       20.72      3.72 o 
   2   5  10        7.68        7.08      2.93 o 
  -3   6  10       26.33       32.47      4.57 o 
  -2   6  10       18.13       20.85      5.94 o 
  -7   1  11        6.21        5.67      3.49 o 
  -6   1  11        7.24       -0.51      2.62 o 
  -5   1  11        2.02        3.28      2.91 o 
  -4   1  11       24.18       22.73      5.59 o 
  -3   1  11        4.79        6.89      3.24 o 
  -2   1  11        0.01       -4.10      4.79 o 
  -1   1  11       30.71       26.75      4.74 o 
   0   1  11        5.87        1.52      2.27 o 
   1   1  11        0.05        3.16      2.43 o 
   2   1  11        0.18        3.15      2.54 o 
  -6   2  11       44.13       42.57      6.20 o 
  -5   2  11        0.06        7.10      3.67 o 
  -4   2  11        0.00        2.13      3.06 o 
  -3   2  11       25.46       23.14      4.95 o 
  -2   2  11       23.78       24.23      5.13 o 
  -1   2  11        6.74        9.12      3.84 o 
   0   2  11        9.05        9.67      3.34 o 
   1   2  11        5.81        6.61      3.54 o 
  -5   3  11       26.72       16.82      4.80 o 
  -4   3  11       46.78       39.15      6.38 o 
  -3   3  11        0.53        1.61      2.90 o 
  -2   3  11       16.01       18.89      4.77 o 
  -1   3  11        2.88        3.53      2.81 o 
   0   3  11        0.12        1.74      2.55 o 
                                                 
